# Supplementary material for: speedingCARs: accelerating the engineering of CAR T cells by signaling domain shuffling and single-cell sequencing
Source: Nat Commun. 2022 Nov 2;13:6555. doi: 10.1038/s41467-022-34141-8 (PMC9630321; doi:10.1038/s41467-022-34141-8)
Supplement: Supplementary file 4 — Supplementary Data 1 [file 41467_2022_34141_MOESM4_ESM.xlsx]

## Sheet: Supplementary Data 1
Supplementary Data 1. Gene sets used to do gene set scoring analysis
Housekeeping	Effector	Proliferation	Cytotoxicity	Chemokines	Exhaustion	Memory	Tumor infiltration	Treg	Th1	Th2	Th17	Tissue resident memory T cells (Kumar et al., 2017)	CRS	IRF signature (Seih et al., 2020)	Melanoma TIL infitration (Yan et al., 2021)	CAR Induced Signature	TCA_Cycle_KEGG_Oxidative_Phosphorylation
ACTB	CD247	ANLN	GZMB	CCL1	CTLA4	TCF7	CXCR3	FOXP3	CD4	IL5	CCR4	CA10	IL4	CCL4	CCL5	ZBED2	ATP12A
RPS18	IFNG	ASPM	PRF1	CCL3	HAVCR2	SELL	CXCR6	IL2RA	CD40LG	IL13	CCR6	CRTAM	IL6	CCL5	IRF1	BCL2L11	ATP4A
UBE2D2	GZMB	BIRC5	NKG7	CCL4	LAG3	CCR7	CCR5	IL10	ICOS	GATA3	CD4	CXCL13	CXCL8	CD27	GZMA	MT-ND5	ATP4B
RPLP0	PRF1	CCNA2		CCL5	PDCD1	CD27	ITGA4	CD4	TBX21	IL4	IL17A	CXCR6	IL10	CD74	GBP5	ID3	ATP5A1
B2M	NKG7	CCNB1		XCL1	TIGIT	EOMES	ITGAE	TNFRSF18		CCR4	IL17F	DUSP6	IL1RN	FGFBP2	NKG7	DUSP4	ATP5B
PTPRC	CST7	CCNB2		XCL2		IL7R	ITGA1	TNFRSF4		CD4	IL1R1	IL2	IL1R1	GNLY	LAG3	COL6A3	ATP5C1
IL2RA	TNF	CCND1		CCL4L2		LEF1	ITGAL	CTLA4			IL21	IL10	IL1R2	GZMA	PRF1	CAMK1	ATP5D
	ZBED2	CD63		CXCL2		CD7		ICOS			IL22	IL23R	IL2RA	GZMB	PSMB10	RGS16	ATP5E
	ZNF683	CDC20		CXCR3		KLF2					KLRB1	ITGA1	IL6R	GZMH	GZMH	IL2RB	ATP5F1
	KLRG1	CDCA8		CCR5		MAL					LINC-ROR	ITGAE	IL6ST	GZMK	CXCL9	RBPJ	ATP5G1
	FASLG	CDKN3		CCR6							STAT3	KCNK5	TNF	HLA-DRA	ANKRD22	PGAM1	ATP5G1P5
	TBX21	CENPE										PDCD1	IFNG	HLA-DRB	PSME2	IL2RA	ATP5G2
	PRDM1	CENPF										RGS1	IFNA1	HLA-DRB5	HLA-E	SNX9	ATP5G3
	CSF2	CEP55										PHLDA1	CCL2	IFNG	PLAAT4	AHI1	ATP5H
	TNFRSF8	CKAP2L										CCL3	CCL3	LAG3		EGR2	ATP5I
	TNFRSF9	DLGAP5										CCL4	CCL4	NKG7		VDR	ATP5J
	TNFRSF18	FOXM1										KLRC1	CXCL9	STMN1		SEC14L2	ATP5J2
	TNFRSF14	GTSE1										KLRD1	CSF3			APOD	ATP5L
	ENTPD1	H2AFZ										KLRB1	CSF2			ITGAE	ATP5O
	TNF	HIST1H1B										KLRC2	CXCL10				ATP6
	IL18R1	HIST1H1C										CDK6	TNFRSF1A				ATP6AP1
		HIST1H1D										PLS3	VEGFA				ATP6V0A1
		HIST1H1E										AFAP1L2	AGER				ATP6V0A2
		HIST1H2AJ										CTSW	TNFRSF1B				ATP6V0A4
		HIST1H4C										IL2RA					ATP6V0B
		HJURP										AHI1					ATP6V0C
		HMGB1										RBPJ					ATP6V0D1
		HMGB1P5										GZMB					ATP6V0D2
		HMGB2										GNLY					ATP6V0E1
		HMMR															ATP6V0E2
		KIAA0101															ATP6V1A
		KIF11															ATP6V1B1
		KIF14															ATP6V1B2
		KIF15															ATP6V1C1
		KIF2C															ATP6V1C2
		LMNA															ATP6V1D
		MCM3															ATP6V1E1
		MKI67															ATP6V1E2
		NCAPG															ATP6V1F
		NUSAP1															ATP6V1G1
		PCNA															ATP6V1G2
		PLK1															ATP6V1G3
		PRC1															ATP6V1H
		RRM2															ATP8
		SMC4															COX1
		STMN1															COX10
		TK1															COX11
		TOP2A															COX15
		TPX2															COX17
		TUBA1B															COX2
		TUBB															COX3
		TYMS															COX4I1
		UBE2C															COX4I2
																	COX5A
																	COX5B
																	COX6A1
																	COX6A2
																	COX6B1
																	COX6B2
																	COX6C
																	COX6CP3
																	COX7A1
																	COX7A2
																	COX7A2L
																	COX7B
																	COX7B2
																	COX7C
																	COX8A
																	COX8C
																	CYC1
																	CYTB
																	LHPP
																	LOC100133737
																	LOC642502
																	LOC644310
																	LOC727947
																	ND1
																	ND2
																	ND3
																	ND4
																	ND4L
																	ND5
																	ND6
																	NDUFA1
																	NDUFA10
																	NDUFA11
																	NDUFA2
																	NDUFA3
																	NDUFA4
																	NDUFA4L2
																	NDUFA5
																	NDUFA6
																	NDUFA7
																	NDUFA8
																	NDUFA9
																	NDUFAB1
																	NDUFB1
																	NDUFB10
																	NDUFB2
																	NDUFB3
																	NDUFB4
																	NDUFB5
																	NDUFB6
																	NDUFB7
																	NDUFB8
																	NDUFB9
																	NDUFC1
																	NDUFC2
																	NDUFS1
																	NDUFS2
																	NDUFS3
																	NDUFS4
																	NDUFS5
																	NDUFS6
																	NDUFS7
																	NDUFS8
																	NDUFV1
																	NDUFV2
																	NDUFV3
																	PPA1
																	PPA2
																	SDHA
																	SDHB
																	SDHC
																	SDHD
																	TCIRG1
																	UQCR10
																	UQCR11
																	UQCRB
																	UQCRC1
																	UQCRC2
																	UQCRFS1
																	UQCRH
																	UQCRHL
																	UQCRQ
