# Supplementary material for: speedingCARs: accelerating the engineering of CAR T cells by signaling domain shuffling and single-cell sequencing
Source: Nat Commun. 2022 Nov 2;13:6555. doi: 10.1038/s41467-022-34141-8 (PMC9630321; doi:10.1038/s41467-022-34141-8)
Supplement: Supplementary file 6 — Source Data [file 41467_2022_34141_MOESM6_ESM.xlsx]

## Sheet: Figure 1d
Figure 1d	CAR library diversity; Frequency of occurrence of each CAR variant in long amplicon sequencing data
	CD3Z	LMP2	K1	FCGR2A	FCER1G	DAP12	CD79B	CD79A	CD3G	CD3E	CD3D	GP
CD28	13	209	169	357	313	377	183	340	285	134	447	361
4-1BB	117	347	287	665	1296	614	549	772	439	536	692	266
CD4	125	142	384	170	353	206	436	262	328	289	397	267
CD150	100	309	584	427	581	492	517	614	392	388	524	211
CD226	48	284	283	307	396	260	301	527	370	230	357	70
HVEM-L	143	229	255	334	483	389	337	339	307	331	284	207
CD30	67	129	336	310	266	400	404	342	291	247	300	178
CD84	123	277	874	712	704	435	796	416	725	687	702	321
CD357	68	457	590	855	611	518	675	634	600	465	689	348
CD244	115	310	634	520	577	503	457	526	552	380	493	192
FCRL6	92	258	410	660	597	541	393	448	446	507	527	177
FCRL1	14	114	216	272	254	295	248	134	264	197	319	127
CD223	166	433	450	726	1025	511	692	528	629	864	785	500
DR3	0	23	69	54	68	37	20	42	92	34	46	23
TIM1	96	368	617	877	596	597	687	713	818	492	522	428

## Sheet: Figure 2C, E and F
Figure 2 C, E and F: Percentage of cells per variant assigned to each cluster
	CD8_BATF3+	CD8_Terminal_Effector	CD8_Cytotoxic	CD8_Effector_A	CD8_Effector_B	CD8_Memory	CD4_Resting_Memory	CD4_Cycling_Memory	CD4_Activated_Memory	CD4_Resting_KLF2+	CD4_Activated	CD4_Effector	CD4_CD8
unstim-CD28-CD3Z	7.6	0	0.6	1.6	35.4	8.4	12.6	0.2	0.6	16.8	6.4	0	9.8
hT	13	1	0.2	3.4	21.4	20	16.8	1.6	1.4	9.4	3.8	0	8
CD28-CD3Z	12.8	8	15.6	4.8	13.6	8	3.2	0.8	12.4	3.6	14.4	0.4	2.4
41BB-CD3Z	10.8	11.6	4.4	8.8	14	7.2	6.8	5.2	13.2	6.8	7.2	1.2	2.8
TIM1-CD79B	61.2	1.2	0.8	0.8	12.8	1.6	0.8	0	0	0.8	1.2	0	18.8
CD30-CD79B	7.6	59.2	3.6	1.2	10.4	5.2	5.2	2	1.6	0.8	1.2	0	2
41BB-CD79A	4.8	2	2	1.6	2.8	3.2	6.4	4	3.2	16	2	51.6	0.4
CD4-FCGR2A	10.0806	6.45161	1.6129	50	4.03226	2.82258	1.6129	0.403226	0.806452	15.3226	2.01613	0	4.83871
41BB-FCER1G	4.03226	2.01613	2.82258	1.20968	11.2903	5.24193	13.7097	7.66129	13.7097	2.82258	32.6613	0.403226	2.41935
HVEML-CD79B	4.20168	58.4034	1.2605	1.68067	9.2437	3.78151	2.94118	3.36134	0.840336	5.46218	2.52101	0.420168	5.88235
CD4-K1	4.7619	75.7576	2.5974	0.865801	3.0303	2.5974	4.7619	2.1645	0.4329	1.2987	0	0	1.7316
CD223-FCER1G	0.442478	12.8319	0.442478	5.30973	44.6903	11.9469	5.30973	4.42478	6.19469	1.32743	2.65487	0	4.42478
TIM1-FCER1G	18.4466	0	0.970874	0.970874	4.36893	4.85437	11.6505	2.91262	3.8835	45.6311	1.45631	3.8835	0.970874
CD223-CD79B	2.58065	1.29032	0.645161	0.645161	5.80645	30.9677	18.7097	7.09677	18.0645	6.45161	7.09677	0	0.645161
TIM1-CD3G	6.49351	1.94805	2.5974	5.19481	25.974	22.7273	11.6883	5.19481	7.79221	1.2987	4.54545	1.2987	3.24675
CD357-CD79B	7.5188	1.50376	0	2.25564	78.1955	1.50376	3.7594	1.50376	0	2.25564	0	0.75188	0.75188
41BB-LMP2	0.819672	2.45902	0	32.7869	4.91803	12.2951	15.5738	7.37705	4.09836	9.01639	0	0.819672	9.83607
41BB-CD79B	4.13223	9.09091	6.61157	3.30579	5.78512	30.5785	11.5702	3.30579	8.26446	3.30579	4.95868	0	9.09091
TIM1-K1	5.12821	0.854701	0.854701	1.7094	2.5641	25.641	32.4786	6.83761	5.12821	11.1111	2.5641	0.854701	4.2735
CD150-CD3D	17.5439	0	7.89474	0.877193	46.4912	9.64912	2.63158	0.877193	6.14035	3.50877	0	0	4.38596
CD150-CD79B	3.6036	6.30631	1.8018	3.6036	1.8018	0	11.7117	0.900901	2.7027	9.00901	54.0541	0	4.5045
CD223-K1	10.1852	10.1852	1.85185	5.55556	11.1111	4.62963	25	2.77778	7.40741	7.40741	8.33333	0.925926	4.62963
FCRL6-CD3G	3.73832	14.9533	14.0187	1.86916	20.5607	19.6262	5.60748	4.6729	8.41122	0.934579	2.80374	0	2.80374
CD28-FCGR2A	2.15054	37.6344	13.9785	3.22581	15.0538	4.30107	1.07527	5.37634	15.0538	1.07527	0	0	1.07527
TIM1-CD3D	4.54545	1.13636	2.27273	1.13636	3.40909	12.5	26.1364	18.1818	15.9091	7.95455	5.68182	0	1.13636
CD30-CD3D	2.40964	0	0	0	48.1928	15.6627	14.4578	1.20482	1.20482	7.22892	1.20482	0	8.43373
41BB-CD3G	2.46914	6.17284	4.93827	2.46914	22.2222	43.2099	6.17284	1.23457	2.46914	0	7.40741	0	1.23457
FCRL6-CD79A	2.53165	1.26582	3.79747	0	3.79747	31.6456	20.2532	3.79747	13.9241	5.06329	11.3924	0	2.53165
41BB-CD3D	2.5641	3.84615	1.28205	5.12821	3.84615	5.12821	12.8205	20.5128	38.4615	2.5641	1.28205	0	2.5641
FCRL6-DAP12	2.5974	2.5974	11.6883	1.2987	5.1948	15.5844	7.79221	9.09091	24.6753	3.8961	15.5844	0	0
CD244-FCGR2A	0	1.2987	0	3.8961	19.4805	45.4545	5.1948	5.19481	7.79221	2.5974	2.5974	0	6.49351
CD226-CD3D	6.57895	6.57895	3.94737	1.31579	21.0526	7.89474	5.26316	6.57895	1.31579	14.4737	25	0	0
41BB-DAP12	26.3158	1.31579	0	0	5.26316	6.57895	3.94737	7.89474	7.89474	19.7368	2.63158	0	18.4211
CD223-CD79A	0	2.7027	16.2162	2.7027	4.05405	22.973	10.8108	16.2162	16.2162	1.35135	4.05405	0	2.7027
TIM1-DAP12	5.47945	8.21918	0	0	2.73973	6.84931	34.2466	5.47945	13.6986	2.73973	19.1781	1.36986	0
41BB-FCGR2A	4.41176	42.6471	13.2353	1.47059	2.94118	4.41176	13.2353	2.94118	10.2941	1.47059	1.47059	1.47059	0
FCRL6-CD3D	3.1746	1.5873	1.5873	0	3.1746	4.7619	17.4603	23.8095	39.6825	1.5873	0	1.5873	1.5873
FCRL1-CD79B	1.66667	0	10	1.66667	1.66667	28.3333	15	3.33333	5	5	25	1.66667	1.66667
CD244-CD3G	54.386	0	1.75439	1.75439	1.75439	8.77193	10.5263	1.75439	14.0351	3.50877	0	0	1.75439
FCRL6-FCGR2A	3.57143	7.14286	5.35714	0	1.78571	16.0714	12.5	12.5	26.7857	5.35714	5.35714	3.57143	0
CD223-CD3D	0	3.7037	5.55556	1.85185	0	12.963	29.6296	7.40741	18.5185	14.8148	3.7037	0	1.85185
CD244-K1	0	63.4615	1.92308	1.92308	1.92308	11.5385	7.69231	1.92308	0	0	9.61538	0	0
FCRL6-FCER1G	3.92157	0	3.92157	0	41.1765	13.7255	7.84314	3.92157	9.80392	3.92157	3.92157	0	7.84314
CD84-CD79B	5.88235	1.96078	5.88235	1.96078	9.80392	27.451	27.451	0	5.88235	1.96078	3.92157	1.96078	5.88235
Figure 3 C: Number of CD4 and CD8 cells
	CD4	CD8
unstim-CD28-CD3Z	111	292
hT	104	293
CD28-CD3Z	80	122
41BB-CD3Z	84	117
TIM1-CD79B	9	228
CD30-CD79B	22	204
41BB-CD79A	183	30
CD4-FCGR2A	64	151
41BB-FCER1G	125	57
HVEML-CD79B	36	135
CD4-K1	12	185
CD223-FCER1G	30	172
TIM1-FCER1G	148	31
CD223-CD79B	68	58
TIM1-CD3G	37	94
CD357-CD79B	4	117
41BB-LMP2	23	66
41BB-CD79B	30	71
TIM1-K1	54	39
CD150-CD3D	11	96
CD150-CD79B	63	13
CD223-K1	57	36
FCRL6-CD3G	23	73
CD28-FCGR2A	17	69
TIM1-CD3D	45	23
CD30-CD3D	13	59
41BB-CD3G	13	63
FCRL6-CD79A	36	33
41BB-CD3D	43	13
FCRL6-DAP12	33	30
CD244-FCGR2A	12	53
CD226-CD3D	38	27
41BB-DAP12	49	13
CD223-CD79A	19	39
TIM1-DAP12	48	9
41BB-FCGR2A	16	44
FCRL6-CD3D	35	11
FCRL1-CD79B	21	26
CD244-CD3G	39	9
FCRL6-FCGR2A	22	16
CD223-CD3D	26	13
CD244-K1	7	38
FCRL6-FCER1G	13	28
CD84-CD79B	19	23

## Sheet: Figure 4d
Figure 5d; differentially expressed genes for TILs between clusters 8 or 12 and all the rest of clusters
Cluster 8								Cluster 12
	p_val	avg_log2FC	pct.1	pct.2	p_val_adj				p_val	avg_log2FC	pct.1	pct.2	p_val_adj
GNG4	0	0.683845	0.141	0.014	0			GNG4	0	0.995675	0.199	0.014	0
CD200	0	0.890012	0.207	0.024	0			TNFRSF9	2.12544e-300	2.00672	0.599	0.134	4.00581e-296
CXCL13	0	2.28019	0.629	0.244	0			GEM	3.07681e-211	1.69511	0.507	0.12	5.79886e-207
PTPN13	0	0.878052	0.18	0.014	0			PDLIM4	2.06976e-178	0.916772	0.211	0.026	3.90088e-174
NR3C1	0	1.35125	0.855	0.562	0			ZBED2	5.10597e-149	0.633915	0.15	0.016	9.62322e-145
NMB	0	1.69038	0.364	0.075	0			CXCL13	1.38652e-136	1.67736	0.641	0.244	2.61317e-132
NKG7	6.01e-248	-1.91046	0.291	0.671	1.13e-243			PKM	8.92088e-129	1.44833	0.804	0.526	1.68132e-124
SNX9	1.16e-230	1.06136	0.575	0.253	2.19e-226			VDR	1.88975e-120	0.612156	0.203	0.034	3.56162e-116
TNFRSF18	5.08e-207	0.907027	0.41	0.143	9.57e-203			NME1	2.02894e-116	0.850132	0.266	0.056	3.82394e-112
GK	6.67e-200	1.02648	0.357	0.118	1.26e-195			CRTAM	5.43865e-115	2.11228	0.513	0.202	1.02502e-110
CPM	4.52e-195	0.48917	0.116	0.016	8.53e-191			SNX9	7.25217e-107	1.07011	0.607	0.253	1.36682e-102
TOX2	3.49e-187	0.812961	0.345	0.115	6.57e-183			KRT86	9.51958e-105	1.58056	0.343	0.096	1.79415e-100
TNFRSF4	3.63e-187	0.943519	0.395	0.142	6.84e-183			GAPDH	2.52003e-101	1.07207	0.988	0.979	4.74951e-97
CCL5	2.11e-186	-1.26086	0.508	0.774	3.97e-182			VCAM1	5.61973e-101	1.553	0.375	0.116	1.05915e-96
BTLA	5.71e-179	0.615113	0.2	0.047	1.08e-174			TIAM2	3.64843e-94	0.46855	0.141	0.021	6.87619e-90
CST7	1.54e-174	-1.10961	0.504	0.763	2.91e-170			ETV1	3.10413e-88	0.693897	0.212	0.046	5.85035e-84
PDE7B	4.79e-173	0.572876	0.156	0.031	9.02e-169			TNFRSF18	3.14144e-83	1.29111	0.398	0.143	5.92066e-79
GZMK	1.06e-168	-1.84578	0.131	0.466	2e-164			PIM3	1.55161e-82	1.23114	0.582	0.291	2.92432e-78
GNA15	1.48e-166	0.826914	0.317	0.108	2.78e-162			RBPJ	3.65117e-82	1.01559	0.644	0.33	6.88137e-78
PLIN2	1.02e-165	1.52267	0.522	0.271	1.92e-161			GOLIM4	3.86837e-82	0.68765	0.227	0.054	7.29072e-78
FKBP5	9.68e-165	0.945185	0.582	0.295	1.82e-160			ARHGDIB	7.52132e-82	-0.789462	0.743	0.925	1.41754e-77
PDCD1	4.01e-161	0.97367	0.545	0.269	7.56e-157			FABP5	3.29246e-80	1.07028	0.653	0.327	6.20531e-76
TNFRSF25	8.98e-161	0.75801	0.361	0.136	1.69e-156			DUSP4	4.73197e-75	0.929419	0.828	0.557	8.91834e-71
KLRB1	1.15e-157	0.99772	0.517	0.243	2.18e-153			PHLDA1	7.07294e-75	1.1231	0.589	0.294	1.33304e-70
SMCO4	4.78e-151	0.502286	0.165	0.038	9.01e-147			CD82	1.81269e-73	1.03486	0.604	0.316	3.41638e-69
RBPJ	8.33e-140	0.774022	0.601	0.33	1.57e-135			IFITM10	3.31078e-73	0.453997	0.141	0.026	6.23982e-69
SESN3	6.07e-135	0.92194	0.336	0.135	1.14e-130			LAG3	4.52404e-72	1.05481	0.556	0.275	8.52645e-68
NPDC1	1.1e-133	0.497712	0.214	0.063	2.07e-129			REL	8.8488e-69	1.18163	0.7	0.467	1.66773e-64
IL6ST	1.91e-133	0.841537	0.527	0.279	3.59e-129			NBL1	1.14468e-68	0.934123	0.369	0.137	2.15738e-64
CD40LG	3.37e-133	0.500949	0.154	0.037	6.35e-129			FTH1	2.35751e-68	-1.19163	0.96	0.981	4.44319e-64
GEM	3.04e-129	0.941921	0.312	0.12	5.73e-125			TNFSF4	3.23142e-68	0.690618	0.165	0.036	6.09026e-64
DUSP4	5.96e-124	0.896719	0.756	0.557	1.12e-119			INPP5F	1.57386e-66	0.58855	0.23	0.063	2.96625e-62
CCDC50	2.09e-123	0.569551	0.222	0.071	3.94e-119			ENTPD1	4.20292e-66	0.792386	0.294	0.096	7.92124e-62
TBXAS1	1.81e-122	0.403608	0.138	0.032	3.41e-118			ID3	6.97765e-66	1.4306	0.356	0.136	1.31508e-61
TSHZ2	8.27e-122	0.597391	0.254	0.088	1.56e-117			HMOX1	2.93593e-65	0.567612	0.16	0.035	5.53335e-61
CTSL	3.1e-120	0.924773	0.198	0.06	5.84e-116			CD200	4.18602e-65	0.534949	0.128	0.024	7.8894e-61
CAMK1	8.22e-118	0.421526	0.146	0.036	1.55e-113			BHLHE40	9.25706e-65	0.98806	0.546	0.272	1.74468e-60
MYO7A	1.11e-117	0.385123	0.147	0.036	2.09e-113			TNS3	1.12442e-63	0.497036	0.135	0.027	2.11919e-59
CTSW	6.44e-115	-1.37463	0.079	0.338	1.21e-110			TNIP3	3.28776e-61	0.747199	0.312	0.109	6.19644e-57
MFHAS1	3.88e-113	0.413741	0.148	0.038	7.3e-109			DUSP5	6.47897e-61	0.928626	0.567	0.296	1.22109e-56
ADAM19	1.01e-111	0.598253	0.219	0.074	1.9e-107			RPL30	6.73559e-61	-0.46736	0.991	0.994	1.26946e-56
LIMS1	2.04e-110	0.692332	0.446	0.228	3.85e-106			XCL1	1.72637e-60	1.79904	0.309	0.113	3.2537e-56
ETV7	2.37e-110	0.522474	0.192	0.06	4.46e-106			RANBP1	1.33389e-59	0.789048	0.516	0.259	2.51399e-55
ICOS	2.53e-106	0.760282	0.566	0.337	4.77e-102			SQLE	1.43226e-58	0.657669	0.221	0.065	2.69939e-54
CTLA4	1.85e-104	0.596611	0.499	0.258	3.48e-100			KDM6B	2.11423e-58	0.869479	0.457	0.212	3.98469e-54
LIMA1	5.26e-104	0.594537	0.249	0.093	9.92e-100			TMSB4X	2.77924e-58	-0.572287	0.991	0.995	5.23803e-54
MAF	8.94e-103	0.604438	0.272	0.107	1.68e-98			XCL2	4.0685e-58	1.47671	0.309	0.112	7.66791e-54
ZNRF1	2.36e-100	0.595183	0.307	0.132	4.44e-96			TRAF1	1.47378e-57	0.709163	0.374	0.151	2.77764e-53
LITAF	2.88e-100	-0.924581	0.324	0.556	5.42e-96			ANXA1	5.42175e-57	-1.70201	0.289	0.573	1.02184e-52
SPOCK2	3.07e-99	0.702414	0.704	0.503	5.78e-95			PARK7	5.4224e-56	0.781141	0.728	0.511	1.02196e-51
TNFSF8	4.62e-98	0.602555	0.25	0.097	8.71e-94			PGAM1	7.8154e-56	0.930293	0.684	0.453	1.47297e-51
GZMA	1.46e-97	-0.926871	0.384	0.627	2.75e-93			NFKB1	1.12262e-55	0.823033	0.497	0.246	2.1158e-51
CHN1	1.85e-96	0.49472	0.153	0.045	3.48e-92			HSPB1	1.22119e-55	1.08795	0.708	0.476	2.30157e-51
FBLN7	5.69e-96	0.513173	0.207	0.073	1.07e-91			TPI1	1.68216e-55	0.856514	0.823	0.66	3.17036e-51
SH3TC1	3.97e-94	0.473928	0.181	0.059	7.47e-90			RPS3	6.06241e-54	-0.422249	0.997	0.997	1.14258e-49
ITM2C	5.97e-90	-1.09788	0.083	0.302	1.13e-85			TIGIT	2.80981e-53	0.741371	0.657	0.383	5.29564e-49
CCL4	6.4e-89	-1.80207	0.35	0.574	1.21e-84			LAYN	2.72623e-52	0.711282	0.294	0.107	5.13812e-48
BATF	1.14e-86	0.658783	0.546	0.335	2.15e-82			HAVCR2	8.35061e-52	0.727523	0.337	0.134	1.57384e-47
AGPAT5	1.03e-85	0.528477	0.213	0.082	1.94e-81			SDC4	8.58803e-51	0.424463	0.159	0.041	1.61859e-46
CD74	7.25e-83	-0.725767	0.872	0.917	1.37e-78			NDFIP2	4.65227e-50	0.626592	0.326	0.13	8.76813e-46
IGFBP4	4.14e-82	0.574099	0.172	0.06	7.8e-78			WARS	9.73184e-50	0.580313	0.208	0.065	1.83416e-45
NDFIP2	9.1e-81	0.499368	0.288	0.13	1.71e-76			TOX	3.91296e-49	0.69998	0.458	0.225	7.37475e-45
KIAA0319L	2.68e-79	0.55822	0.207	0.081	5.04e-75			MAP2K3	3.4234e-48	0.678021	0.438	0.212	6.45209e-44
GPR25	3.43e-79	0.565012	0.183	0.067	6.46e-75			CTLA4	1.65726e-47	0.65961	0.509	0.258	3.12343e-43
CD8A	5.63e-78	-0.665128	0.304	0.564	1.06e-73			CAMK1	1.83568e-47	0.423355	0.144	0.036	3.45971e-43
GADD45G	3.9e-77	0.525014	0.176	0.063	7.36e-73			PAM	2.53426e-47	0.591885	0.274	0.101	4.77632e-43
AHR	1.07e-76	0.561978	0.324	0.159	2.02e-72			SLC4A2	2.69558e-47	0.359371	0.148	0.038	5.08036e-43
RORA	1.89e-76	0.633353	0.446	0.26	3.57e-72			BICDL1	6.6701e-47	0.52168	0.212	0.068	1.25711e-42
TMEM173	1.9e-76	0.568926	0.383	0.204	3.59e-72			AHI1	7.40036e-47	0.714126	0.369	0.161	1.39475e-42
GZMH	6.51e-74	-1.02105	0.174	0.383	1.23e-69			RPL13	1.75715e-46	-0.384971	0.999	0.999	3.31169e-42
FAAH2	3.16e-73	0.636334	0.225	0.096	5.95e-69			IGFLR1	2.09053e-46	0.647804	0.359	0.156	3.94002e-42
GZMB	2e-72	-1.63756	0.115	0.304	3.78e-68			PLPP1	2.11429e-46	0.573068	0.248	0.087	3.98481e-42
RPL23A	2.42e-71	-0.33641	0.968	0.977	4.56e-67			PTMS	2.52162e-46	0.691088	0.457	0.226	4.7525e-42
CD82	8.49e-71	0.534182	0.512	0.316	1.6e-66			RPL28	7.09514e-46	-0.359079	0.99	0.994	1.33722e-41
RPS12	7.92e-70	-0.325169	0.999	0.998	1.49e-65			DCTPP1	1.74014e-45	0.428705	0.212	0.068	3.27965e-41
ARID5B	1.67e-69	0.565515	0.579	0.388	3.14e-65			AD000671.2	2.04236e-45	0.547487	0.316	0.127	3.84923e-41
CTSB	6.05e-68	0.48324	0.37	0.196	1.14e-63			NAB2	3.77485e-45	0.391875	0.151	0.04	7.11446e-41
PGM2L1	7.4e-67	0.603361	0.192	0.08	1.39e-62			RPS14	8.66423e-45	-0.382083	0.997	0.995	1.63295e-40
CORO1B	1.31e-66	0.564988	0.463	0.279	2.47e-62			IRF8	9.50712e-45	0.404719	0.105	0.022	1.79181e-40
ALOX5AP	2.18e-65	0.599153	0.677	0.498	4.12e-61			GFOD1	1.89594e-44	0.521892	0.233	0.08	3.57328e-40
ICA1	1.69e-64	0.298152	0.101	0.029	3.18e-60			PDCD1	3.08932e-44	0.698862	0.512	0.269	5.82245e-40
AHI1	3.4e-64	0.48726	0.315	0.161	6.41e-60			LMCD1	7.1065e-44	0.363006	0.138	0.035	1.33936e-39
NAB1	5.48e-63	0.454242	0.255	0.12	1.03e-58			IL7R	1.69513e-43	-1.62034	0.197	0.447	3.19481e-39
CYSLTR1	4.47e-62	0.330739	0.108	0.033	8.43e-58			OTUD4	3.99507e-43	0.436811	0.185	0.058	7.52951e-39
DNPH1	1e-61	0.490752	0.395	0.228	1.89e-57			RGCC	8.30383e-43	0.950887	0.816	0.697	1.56502e-38
METTL8	2.11e-61	0.405241	0.203	0.087	3.98e-57			TOPORS	1.23062e-42	0.613355	0.32	0.137	2.31934e-38
TGIF1	3.39e-61	0.491837	0.396	0.227	6.39e-57			MRTO4	3.69218e-42	0.460862	0.196	0.064	6.95866e-38
PFKFB3	4.53e-61	0.546574	0.465	0.287	8.53e-57			PPM1G	1.04377e-41	0.645526	0.579	0.34	1.9672e-37
PRF1	8.31e-60	-0.986175	0.209	0.389	1.57e-55			MTSS1	1.08749e-41	0.493365	0.166	0.05	2.04959e-37
GADD45B	9.72e-60	-1.07611	0.194	0.371	1.83e-55			CHN1	2.83828e-41	0.531239	0.154	0.045	5.3493e-37
IL6R	1.86e-58	0.3256	0.135	0.048	3.5e-54			CD7	4.48061e-41	0.582131	0.862	0.709	8.4446e-37
FURIN	4.41e-58	0.316002	0.12	0.041	8.32e-54			ITM2B	9.70268e-41	-0.579344	0.672	0.826	1.82866e-36
SAMD3	9.94e-58	-0.628195	0.053	0.208	1.87e-53			AGFG1	1.04979e-40	0.432555	0.188	0.061	1.97853e-36
PKIA	1.93e-57	0.353963	0.145	0.055	3.64e-53			STX11	2.78689e-40	0.541221	0.335	0.147	5.25245e-36
RHBDD2	4.11e-57	0.491897	0.492	0.318	7.75e-53			RELB	3.77401e-40	0.676682	0.479	0.257	7.11287e-36
AUTS2	1.11e-56	-0.703625	0.028	0.169	2.1e-52			C9orf16	4.97771e-40	0.743039	0.648	0.436	9.3815e-36
TP53INP1	1.2e-56	0.331314	0.144	0.054	2.26e-52			RIN3	2.37158e-39	0.585131	0.276	0.113	4.46972e-35
DAPP1	1.24e-56	0.315663	0.14	0.052	2.33e-52			WIPF3	2.70229e-39	0.46227	0.163	0.05	5.09301e-35
ARMH1	1.42e-55	0.34874	0.136	0.051	2.68e-51			SLC7A1	4.96222e-39	0.447224	0.191	0.064	9.3523e-35
TOX	1.7e-55	0.481963	0.385	0.225	3.21e-51			GALNT2	1.41262e-38	0.646387	0.356	0.164	2.66236e-34
NDUFV2	2.04e-55	0.546917	0.556	0.391	3.84e-51			GADD45G	2.14517e-38	0.58916	0.187	0.063	4.04301e-34
RNF19A	5.98e-55	0.556643	0.544	0.373	1.13e-50			MTHFD1L	2.98504e-38	0.282237	0.107	0.026	5.62591e-34
MATK	6.12e-55	-0.635804	0.056	0.21	1.15e-50			ATP8B4	3.55696e-38	0.414382	0.141	0.04	6.70379e-34
NUP58	7.66e-55	0.478065	0.345	0.194	1.44e-50			SLC27A2	4.69675e-38	0.477315	0.162	0.051	8.85197e-34
NCDN	1.02e-53	0.340997	0.131	0.048	1.92e-49			JARID2	5.20449e-38	0.520206	0.224	0.084	9.80889e-34
TMEM123	1.27e-53	0.493771	0.401	0.242	2.39e-49			STAT3	1.20649e-37	0.654567	0.694	0.492	2.27388e-33
CCL4L2	1.41e-53	-1.67452	0.233	0.415	2.66e-49			SEMA4A	1.26956e-37	0.397707	0.154	0.047	2.39274e-33
ANXA1	3.88e-53	-0.873819	0.393	0.573	7.31e-49			FAM3C	2.32088e-37	0.537928	0.242	0.094	4.37416e-33
PHTF2	5.03e-53	0.379792	0.265	0.134	9.49e-49			PAICS	6.39016e-37	0.374057	0.148	0.044	1.20435e-32
ZC2HC1A	8.11e-53	0.282465	0.117	0.041	1.53e-48			RPS25	1.19402e-36	-0.367248	0.97	0.982	2.25037e-32
TIFA	1.59e-52	0.446038	0.223	0.107	3e-48			CBLB	1.76074e-36	0.673569	0.562	0.339	3.31846e-32
AGFG1	3.21e-52	0.295806	0.153	0.061	6.06e-48			BATF	2.77669e-36	0.627899	0.552	0.335	5.23322e-32
KLRG1	1.43e-51	-0.689858	0.031	0.163	2.69e-47			SARDH	6.03615e-36	0.382936	0.15	0.046	1.13763e-31
RAB11FIP1	3.6e-51	0.471009	0.32	0.179	6.78e-47			AFAP1L2	2.43374e-35	0.376081	0.138	0.041	4.58687e-31
IER2	3.84e-51	-0.755459	0.375	0.524	7.23e-47			ZEB2	3.00035e-35	0.671168	0.457	0.251	5.65476e-31
HCST	2.95e-50	-0.446424	0.606	0.748	5.56e-46			RPS12	3.01657e-35	-0.35775	0.997	0.998	5.68533e-31
EPSTI1	2.8e-49	0.44243	0.389	0.237	5.28e-45			TSPAN17	3.93326e-35	0.489647	0.205	0.076	7.41301e-31
FOSB	5.62e-49	-1.08433	0.211	0.364	1.06e-44			PRDM1	5.05587e-35	0.657161	0.399	0.202	9.52881e-31
FYB1	5.94e-49	0.441064	0.798	0.708	1.12e-44			CXXC5	5.09192e-35	0.26045	0.108	0.027	9.59675e-31
TIAM1	1.81e-48	0.374169	0.181	0.082	3.42e-44			IRF4	1.22516e-34	0.6157	0.3	0.135	2.30907e-30
HSPB1	1.03e-47	0.556513	0.619	0.476	1.95e-43			SEC14L1	1.81953e-34	0.519526	0.346	0.163	3.42927e-30
AD000671.2	1.06e-47	0.382986	0.246	0.127	1.99e-43			KIAA1324	2.0904e-34	0.332896	0.104	0.026	3.93978e-30
MYADM	1.11e-47	-0.737118	0.293	0.445	2.1e-43			RARRES3	2.23947e-34	-0.651947	0.464	0.664	4.22072e-30
PDE3B	2.18e-47	0.486376	0.467	0.307	4.11e-43			SLA	2.58792e-34	0.704015	0.638	0.424	4.87746e-30
TANK	4.67e-47	0.461484	0.446	0.291	8.81e-43			RPS23	2.7391e-34	-0.345645	0.975	0.988	5.16239e-30
SMAP2	7.87e-47	0.426183	0.575	0.411	1.48e-42			TPT1	2.74172e-34	-0.391913	0.996	0.996	5.16731e-30
MAGEH1	7.97e-47	0.378811	0.171	0.076	1.5e-42			SYNGR2	4.08609e-34	0.637217	0.545	0.332	7.70105e-30
ETV6	8.01e-47	0.366756	0.168	0.075	1.51e-42			EGR2	5.34716e-34	0.367709	0.154	0.049	1.00778e-29
CCR6	9.18e-47	0.511714	0.23	0.117	1.73e-42			AHR	7.44715e-34	0.544165	0.335	0.159	1.40356e-29
CD6	9.65e-47	0.484317	0.541	0.38	1.82e-42			RPL34	1.81402e-33	-0.361721	0.975	0.983	3.41888e-29
VOPP1	1.55e-46	0.415997	0.403	0.251	2.92e-42			TRIB1	2.37707e-33	0.334793	0.117	0.032	4.48006e-29
LRRC8D	1e-45	0.335375	0.154	0.066	1.89e-41			RPS15A	3.82501e-33	-0.304391	0.991	0.992	7.209e-29
CD8B	2.51e-45	-0.549219	0.238	0.418	4.74e-41			PMAIP1	5.09287e-33	0.763836	0.458	0.266	9.59852e-29
GSPT1	5.15e-45	0.494347	0.617	0.474	9.7e-41			DNPH1	5.44298e-33	0.597982	0.417	0.228	1.02584e-28
STAT3	8.41e-45	0.469355	0.634	0.492	1.59e-40			LYST	6.95611e-33	0.582912	0.5	0.286	1.31102e-28
CTSH	1.05e-44	0.300353	0.13	0.052	1.98e-40			CCDC50	2.20754e-32	0.461225	0.191	0.071	4.16055e-28
PLEK	3.71e-44	-0.552279	0.017	0.128	7e-40			RPL10	2.37408e-32	-0.321282	0.996	0.998	4.47443e-28
EMP3	1.26e-43	-0.497777	0.384	0.535	2.37e-39			INPP1	4.84194e-32	0.335683	0.147	0.047	9.1256e-28
AOAH	1.77e-43	-0.551217	0.078	0.215	3.34e-39			IFNG	5.44663e-32	0.617605	0.389	0.201	1.02653e-27
SRGN	1.93e-43	0.384807	0.965	0.957	3.63e-39			PUM3	7.41621e-32	0.447418	0.251	0.106	1.39773e-27
FAM107B	2.55e-43	0.48236	0.493	0.342	4.81e-39			DGKH	2.00846e-31	0.347116	0.136	0.043	3.78534e-27
THADA	3.25e-43	0.369694	0.182	0.086	6.12e-39			RPL3	2.18282e-31	-0.384786	0.97	0.979	4.11396e-27
IRS2	1.69e-42	0.352002	0.183	0.088	3.19e-38			TC2N	2.25304e-31	-0.788099	0.085	0.294	4.24631e-27
TMEM167A	2.68e-42	0.414888	0.316	0.188	5.06e-38			RPL14	2.64142e-31	-0.370465	0.97	0.979	4.97829e-27
TNIK	5.41e-42	0.455666	0.357	0.221	1.02e-37			CXCR4	2.80815e-31	-0.641048	0.81	0.897	5.29251e-27
SARAF	1.04e-41	0.299233	0.959	0.941	1.96e-37			RPL11	4.65929e-31	-0.346867	0.991	0.989	8.78136e-27
CDK6	1.15e-41	0.39473	0.24	0.129	2.17e-37			YPEL5	5.25416e-31	-0.787071	0.513	0.662	9.90252e-27
SOX4	1.67e-41	0.517826	0.139	0.06	3.15e-37			AFAP1	1.24707e-30	0.407849	0.168	0.06	2.35035e-26
DAPK2	2.5e-41	0.34754	0.159	0.073	4.71e-37			HSP90AB1	1.31858e-30	0.426098	0.942	0.908	2.48513e-26
ELMO1	2.86e-41	0.380421	0.263	0.146	5.39e-37			EBNA1BP2	1.90575e-30	0.434672	0.233	0.096	3.59176e-26
CCDC6	5.68e-41	0.307134	0.179	0.085	1.07e-36			ILF2	2.6883e-30	0.525268	0.531	0.324	5.06664e-26
CNIH1	1.2e-40	0.491616	0.385	0.251	2.27e-36			TSHZ2	2.85524e-30	0.480765	0.215	0.088	5.38126e-26
CYTH3	1.77e-40	0.272378	0.137	0.059	3.34e-36			NAB1	3.05187e-30	0.411804	0.273	0.12	5.75186e-26
IGFLR1	2.55e-40	0.357308	0.276	0.156	4.8e-36			NOP16	1.30787e-29	0.442104	0.237	0.101	2.46493e-25
NAP1L4	2.68e-40	0.447018	0.475	0.331	5.05e-36			SLC7A5	1.74708e-29	0.665621	0.576	0.382	3.29272e-25
CSGALNACT1	3.76e-40	0.281022	0.117	0.048	7.09e-36			AIMP2	2.39034e-29	0.360825	0.182	0.068	4.50508e-25
DUSP5	4.26e-40	0.500741	0.438	0.296	8.04e-36			RHOB	2.61843e-29	0.589851	0.335	0.169	4.93495e-25
HLA-DRB1	1.95e-39	-0.62748	0.504	0.615	3.67e-35			PDE7B	1.26751e-28	0.367003	0.107	0.031	2.38888e-24
RNASET2	2.33e-39	0.468481	0.513	0.366	4.39e-35			SMS	1.6542e-28	0.54021	0.32	0.159	3.11767e-24
PDE4D	3.13e-39	0.387789	0.503	0.346	5.9e-35			ARL3	2.01379e-28	0.368549	0.185	0.072	3.79539e-24
TIGIT	4.49e-39	0.439044	0.539	0.383	8.46e-35			SDF2L1	2.36502e-28	0.666867	0.368	0.201	4.45735e-24
SRSF7	2.42e-38	-0.482998	0.756	0.814	4.57e-34			FXYD5	2.85831e-28	-0.598382	0.688	0.763	5.38706e-24
SARDH	3.14e-38	0.261457	0.113	0.046	5.91e-34			RPS18	3.32946e-28	-0.324556	0.993	0.992	6.27504e-24
VIM	4.88e-38	-0.447416	0.787	0.887	9.19e-34			TICAM1	3.58959e-28	0.370727	0.151	0.053	6.7653e-24
NCF4	2.7e-37	0.273147	0.173	0.085	5.1e-33			ZNF410	4.62221e-28	0.462835	0.295	0.143	8.71147e-24
UCP2	7.95e-37	0.502448	0.535	0.402	1.5e-32			RPL26	5.56291e-28	-0.27402	0.979	0.987	1.04844e-23
ARL3	1.52e-36	0.270982	0.153	0.072	2.86e-32			NHP2	6.20727e-28	0.529084	0.384	0.212	1.16988e-23
ZDBF2	3.56e-36	0.305192	0.18	0.091	6.71e-32			SLC3A2	8.50538e-28	0.578476	0.58	0.389	1.60301e-23
SMARCA2	9.97e-36	0.434281	0.411	0.279	1.88e-31			FKBP1A	9.34055e-28	0.535842	0.631	0.424	1.76041e-23
HLA-DPA1	1.27e-35	-0.51512	0.46	0.578	2.39e-31			KLF2	1.01872e-27	-1.35089	0.139	0.325	1.91998e-23
RUNX2	1.74e-35	0.360983	0.212	0.115	3.28e-31			GTPBP4	1.3262e-27	0.397981	0.254	0.114	2.49949e-23
ZNF281	4.19e-35	0.307571	0.171	0.085	7.9e-31			NFAT5	1.99191e-27	0.467736	0.315	0.156	3.75416e-23
ITM2A	4.58e-35	0.467995	0.652	0.526	8.63e-31			RPL19	2.08125e-27	-0.298174	0.988	0.988	3.92253e-23
C9orf16	5.65e-35	0.415884	0.568	0.436	1.06e-30			POLD2	2.42581e-27	0.33611	0.193	0.077	4.57192e-23
TRPS1	6.41e-35	0.334977	0.183	0.094	1.21e-30			CNN2	3.16626e-27	-0.609943	0.353	0.544	5.96746e-23
SGPP2	1.06e-34	0.253618	0.111	0.047	2e-30			NFKBID	3.75522e-27	0.587409	0.157	0.058	7.07746e-23
SERTAD1	3.29e-34	-0.703735	0.21	0.33	6.2e-30			GIMAP4	3.96896e-27	-0.767492	0.131	0.325	7.48029e-23
UBE2S	3.95e-34	-0.764131	0.365	0.474	7.44e-30			RPS27A	4.132e-27	-0.272329	0.991	0.993	7.78758e-23
SIAH2	9.64e-34	0.470091	0.391	0.271	1.82e-29			GCNT1	4.19825e-27	0.44222	0.208	0.086	7.91245e-23
CMC1	1.61e-33	-0.695483	0.179	0.297	3.03e-29			PDIA6	5.93413e-27	0.636278	0.497	0.311	1.1184e-22
EML4	6.68e-33	0.392234	0.622	0.5	1.26e-28			CALM1	6.21533e-27	-0.401355	0.912	0.941	1.1714e-22
TYMP	1.07e-32	0.346585	0.271	0.162	2.01e-28			TBC1D4	8.35415e-27	0.411265	0.221	0.094	1.57451e-22
HLA-DPB1	5.07e-32	-0.421758	0.486	0.596	9.55e-28			MIF	8.97134e-27	0.594912	0.844	0.773	1.69083e-22
SLAMF7	1.08e-31	-0.407889	0.033	0.127	2.04e-27			NINJ1	9.00839e-27	0.520678	0.344	0.18	1.69781e-22
RUNX3	1.17e-31	-0.471266	0.225	0.35	2.21e-27			PARVB	1.10271e-26	0.310534	0.168	0.063	2.07827e-22
UBE2K	1.87e-31	0.36611	0.309	0.196	3.52e-27			RPS15	1.17512e-26	-0.294873	0.988	0.988	2.21475e-22
CD226	3e-31	0.350945	0.151	0.076	5.66e-27			SNAP47	1.72192e-26	0.4794	0.254	0.118	3.2453e-22
TNFSF13B	4.59e-31	0.267283	0.102	0.044	8.64e-27			MYL12A	1.80155e-26	-0.414757	0.739	0.841	3.39539e-22
FKBP4	4.78e-31	0.364099	0.446	0.319	9.01e-27			IL32	1.82102e-26	-0.480689	0.868	0.948	3.43208e-22
PKM	1.04e-30	0.417734	0.63	0.526	1.95e-26			DBN1	2.3291e-26	0.305287	0.108	0.033	4.38966e-22
LRMP	3.03e-30	0.265135	0.166	0.086	5.71e-26			NFKB2	2.44972e-26	0.471755	0.331	0.171	4.61698e-22
ZFP36	4.3e-30	-0.426371	0.759	0.839	8.1e-26			SELPLG	2.86762e-26	-0.738471	0.168	0.354	5.40461e-22
ARPC1B	5.87e-30	0.326057	0.724	0.628	1.11e-25			BTG3	3.73827e-26	0.532943	0.407	0.235	7.04551e-22
KLF2	9.15e-30	-0.559725	0.196	0.325	1.72e-25			GZMK	3.98197e-26	-0.9726	0.279	0.466	7.50481e-22
HLA-DRA	4.43e-29	-0.688961	0.304	0.412	8.35e-25			IL21R	4.05589e-26	0.51325	0.389	0.218	7.64414e-22
ABCC1	6.04e-29	0.327153	0.189	0.105	1.14e-24			SRGAP3	5.25321e-26	0.424028	0.197	0.082	9.90072e-22
ADGRE5	7.75e-29	-0.513018	0.313	0.426	1.46e-24			LIMA1	5.52781e-26	0.411593	0.215	0.093	1.04183e-21
GPRIN3	1.88e-28	0.376972	0.425	0.3	3.54e-24			NFATC1	6.12691e-26	0.431987	0.199	0.085	1.15474e-21
SOD1	3.14e-28	0.286719	0.839	0.762	5.92e-24			RPL39	8.02446e-26	-0.332435	0.979	0.989	1.51237e-21
SPTAN1	4.27e-28	0.318078	0.486	0.357	8.06e-24			RGS2	8.37756e-26	0.59148	0.65	0.468	1.57892e-21
NR4A2	6.47e-28	-0.489094	0.639	0.708	1.22e-23			FAU	9.06041e-26	-0.270919	0.972	0.98	1.70762e-21
LGALS1	7.52e-28	-0.613594	0.186	0.3	1.42e-23			PMM2	1.5098e-25	0.318737	0.196	0.08	2.84553e-21
LGALS8	8.62e-28	0.301812	0.242	0.145	1.62e-23			CNIH1	1.82092e-25	0.551572	0.424	0.251	3.43188e-21
FOS	9.62e-28	-1.18995	0.298	0.408	1.81e-23			HECTD2	2.10478e-25	0.286799	0.116	0.037	3.96688e-21
ITPR1	1.45e-27	0.326406	0.204	0.118	2.74e-23			RCC2	3.37489e-25	0.347762	0.162	0.062	6.36065e-21
ITK	1.74e-27	0.325301	0.449	0.322	3.29e-23			STAT5A	3.6057e-25	0.435977	0.298	0.15	6.79567e-21
PLP2	2.1e-27	-0.413976	0.39	0.493	3.95e-23			TOMM40	4.15852e-25	0.414931	0.239	0.109	7.83757e-21
SERINC5	2.83e-27	0.296328	0.159	0.086	5.33e-23			GZMB	4.70556e-25	0.854852	0.491	0.304	8.86858e-21
TUBA4A	5.78e-27	-0.6348	0.604	0.658	1.09e-22			SPEN	5.10691e-25	0.424501	0.273	0.131	9.625e-21
JUNB	6.11e-27	0.560651	0.785	0.762	1.15e-22			MTHFD1	6.50804e-25	0.316397	0.166	0.065	1.22657e-20
KLRD1	6.46e-27	-0.526122	0.135	0.248	1.22e-22			RPS27	6.53284e-25	-0.327924	0.982	0.988	1.23124e-20
EGR1	7.75e-27	-0.746894	0.058	0.147	1.46e-22			PON2	7.5427e-25	0.3393	0.129	0.045	1.42157e-20
FOXO1	9.99e-27	0.293757	0.285	0.181	1.88e-22			PTPN11	8.84742e-25	0.416132	0.251	0.118	1.66747e-20
TYROBP	1.03e-26	-0.89091	0.025	0.1	1.94e-22			PRKAR1B	9.1907e-25	0.261968	0.135	0.048	1.73217e-20
BAG3	1.12e-26	0.322845	0.319	0.211	2.11e-22			LEPROTL1	1.1115e-24	-0.529753	0.524	0.681	2.09484e-20
APMAP	1.44e-26	-0.439295	0.186	0.296	2.71e-22			SIPA1L1	1.16916e-24	0.3718	0.199	0.084	2.20352e-20
APOBEC3G	1.51e-26	-0.46004	0.351	0.461	2.84e-22			NOP14	1.22595e-24	0.392242	0.227	0.102	2.31055e-20
CREM	1.63e-26	0.337008	0.773	0.718	3.07e-22			EEF1D	1.28933e-24	-0.351001	0.915	0.932	2.43001e-20
PPP1CC	2.12e-26	0.390601	0.407	0.293	4e-22			DNMT3A	1.33247e-24	0.313227	0.142	0.052	2.51131e-20
CD69	3.04e-26	-0.547349	0.473	0.575	5.73e-22			GABPB1	1.37739e-24	0.412997	0.231	0.106	2.59596e-20
MT1E	3.1e-26	0.36902	0.345	0.237	5.84e-22			TIMM13	2.05126e-24	0.400822	0.277	0.137	3.866e-20
LAPTM5	3.57e-26	0.290001	0.857	0.809	6.72e-22			RPL23A	2.18385e-24	-0.305961	0.972	0.977	4.1159e-20
ENC1	5.8e-26	-0.457269	0.03	0.108	1.09e-21			GPR183	2.47757e-24	-0.956313	0.113	0.28	4.66948e-20
CD48	9.82e-26	-0.371705	0.404	0.504	1.85e-21			ZFP36L2	2.58441e-24	-0.482884	0.864	0.937	4.87083e-20
CLNS1A	1.06e-25	0.318226	0.317	0.211	1.99e-21			AKAP5	2.72456e-24	0.335439	0.174	0.07	5.13497e-20
CALM1	1.37e-25	-0.252435	0.919	0.941	2.58e-21			TGIF1	3.32196e-24	0.495001	0.396	0.227	6.26089e-20
HLA-DQA1	1.43e-25	-0.519388	0.271	0.382	2.69e-21			CDK4	3.47076e-24	0.361059	0.237	0.108	6.54134e-20
ANKRD12	1.53e-25	0.36031	0.644	0.541	2.88e-21			NME2	3.74146e-24	0.701877	0.607	0.454	7.05153e-20
FAM129A	1.81e-25	0.359907	0.417	0.302	3.41e-21			LTV1	3.77294e-24	0.351662	0.194	0.083	7.11085e-20
ZEB1	2.77e-25	0.281112	0.212	0.126	5.23e-21			PTPRCAP	4.02486e-24	-0.376085	0.828	0.919	7.58566e-20
ODF3B	3.08e-25	0.252066	0.166	0.092	5.8e-21			ENO1	5.43028e-24	0.729423	0.666	0.533	1.02344e-19
NFATC1	3.42e-25	0.287777	0.155	0.085	6.45e-21			KDM5B	7.9164e-24	0.428771	0.264	0.13	1.492e-19
TNFSF9	4.22e-25	-0.482341	0.052	0.135	7.95e-21			CDK6	8.444e-24	0.433721	0.263	0.129	1.59144e-19
JAK3	4.95e-25	0.269661	0.324	0.215	9.32e-21			ISOC2	9.5151e-24	0.355584	0.159	0.062	1.79331e-19
ST13	6.12e-25	0.303555	0.6	0.489	1.15e-20			BAG3	1.0576e-23	0.545618	0.366	0.211	1.99326e-19
C4orf48	6.83e-25	0.292002	0.313	0.207	1.29e-20			CD151	1.46615e-23	0.337437	0.188	0.08	2.76325e-19
ETS1	8.15e-25	0.301348	0.637	0.517	1.54e-20			CRIP1	2.33864e-23	-0.662924	0.72	0.822	4.40764e-19
YPEL2	1.45e-24	0.288093	0.174	0.099	2.74e-20			TOMM7	2.63189e-23	-0.43084	0.678	0.78	4.96032e-19
KAT6B	1.65e-24	0.30667	0.268	0.171	3.12e-20			SNRPE	2.94209e-23	0.418559	0.359	0.198	5.54495e-19
EOMES	1.82e-24	-0.370872	0.081	0.178	3.44e-20			EEF1A1	3.68549e-23	-0.263367	0.997	0.998	6.94604e-19
LAT	2.05e-24	0.351538	0.576	0.463	3.86e-20			TCTN3	4.30097e-23	0.398267	0.243	0.115	8.10605e-19
RPL27A	2.91e-24	-0.282384	0.838	0.854	5.48e-20			TMSB10	4.32057e-23	-0.392222	0.95	0.973	8.14298e-19
HOOK2	3.56e-24	0.346492	0.186	0.108	6.71e-20			GPATCH4	4.34047e-23	0.340311	0.188	0.08	8.18049e-19
HBP1	5.06e-24	0.324481	0.386	0.277	9.53e-20			RBBP8	5.98763e-23	0.412512	0.177	0.075	1.12849e-18
RELB	6.84e-24	0.359448	0.361	0.257	1.29e-19			GPR137B	6.82652e-23	0.444845	0.289	0.15	1.28659e-18
TUBB4B	9.87e-24	-0.552421	0.512	0.584	1.86e-19			CD83	6.92025e-23	0.834421	0.282	0.153	1.30426e-18
AKAP13	1.59e-23	0.280573	0.645	0.538	2.99e-19			PSMA2	9.29101e-23	0.388341	0.206	0.093	1.75108e-18
TRIM8	2.35e-23	0.259998	0.16	0.09	4.43e-19			C1QBP	1.39358e-22	0.517867	0.447	0.282	2.62649e-18
PIK3IP1	2.42e-23	0.321615	0.463	0.345	4.56e-19			TIMMDC1	1.42706e-22	0.374705	0.245	0.118	2.68958e-18
CDV3	3.45e-23	0.288897	0.286	0.19	6.51e-19			LYRM4	1.83675e-22	0.298364	0.157	0.062	3.46173e-18
TLK1	5.63e-23	0.269099	0.319	0.217	1.06e-18			PHF6	1.9602e-22	0.34185	0.159	0.064	3.69438e-18
KPNA2	7.56e-23	0.343033	0.378	0.271	1.43e-18			SET	2.33453e-22	0.464494	0.665	0.503	4.39989e-18
GPR137B	7.77e-23	0.256295	0.238	0.15	1.46e-18			RPL13A	2.4199e-22	-0.35069	0.918	0.947	4.56078e-18
CLDND1	9.31e-23	-0.488914	0.305	0.397	1.75e-18			MAP1LC3A	2.51915e-22	0.43682	0.231	0.112	4.74784e-18
GRAMD1A	1.21e-22	0.343658	0.263	0.174	2.28e-18			LAIR2	4.09629e-22	0.502343	0.151	0.061	7.72027e-18
TRAT1	1.31e-22	0.32162	0.38	0.269	2.47e-18			GBP2	5.48435e-22	0.524494	0.45	0.284	1.03364e-17
LAG3	2.17e-22	-0.481485	0.173	0.275	4.08e-18			RAB27A	6.67253e-22	0.44091	0.412	0.249	1.25757e-17
ARID5A	2.17e-22	0.377161	0.546	0.443	4.1e-18			FKBP4	8.62195e-22	0.385297	0.497	0.319	1.62498e-17
BHLHE40	2.26e-22	0.311446	0.379	0.272	4.26e-18			KPNA2	8.88114e-22	0.504125	0.433	0.271	1.67383e-17
ARNTL	3.08e-22	0.253617	0.188	0.112	5.8e-18			EIF5A	1.01877e-21	0.632336	0.488	0.325	1.92008e-17
MAL	4.25e-22	0.293788	0.147	0.081	8e-18			TSPAN5	1.40499e-21	0.434204	0.344	0.193	2.64799e-17
SQOR	4.38e-22	0.27018	0.252	0.163	8.25e-18			SOD1	1.7131e-21	0.452344	0.841	0.762	3.22867e-17
ZNF331	5.24e-22	0.305269	0.688	0.589	9.88e-18			NAMPT	1.76482e-21	0.483833	0.455	0.286	3.32616e-17
SEC11C	1.25e-21	0.302994	0.359	0.255	2.36e-17			APLP2	1.90078e-21	0.446443	0.254	0.126	3.5824e-17
RABGAP1L	1.7e-21	0.276464	0.453	0.338	3.21e-17			PTPN7	1.95746e-21	0.547612	0.493	0.328	3.68922e-17
PRDM1	1.76e-21	0.375328	0.294	0.202	3.32e-17			RPL36	2.12361e-21	-0.323834	0.955	0.968	4.00236e-17
CCR4	2.08e-21	0.266873	0.161	0.093	3.93e-17			BTG1	2.14436e-21	-0.389606	0.97	0.987	4.04147e-17
FAS	2.76e-21	0.307854	0.282	0.189	5.21e-17			SRM	2.23693e-21	0.551211	0.306	0.171	4.21593e-17
SOCS3	2.78e-21	0.309356	0.361	0.256	5.24e-17			FAM177A1	2.66925e-21	-0.640394	0.353	0.507	5.03073e-17
MTHFD2	2.81e-21	0.37376	0.438	0.339	5.31e-17			SARAF	3.02208e-21	-0.389919	0.926	0.941	5.69572e-17
RGS2	3.48e-21	0.317859	0.568	0.468	6.56e-17			RASGEF1A	3.08217e-21	0.251527	0.108	0.037	5.80897e-17
ATXN1	3.59e-21	0.250859	0.229	0.145	6.77e-17			KLF10	3.74934e-21	0.544801	0.212	0.102	7.06638e-17
DNAJB1	4e-21	-0.508102	0.807	0.855	7.54e-17			SREBF2	3.79939e-21	0.288699	0.147	0.058	7.16071e-17
GNLY	4.18e-21	-2.15348	0.088	0.165	7.87e-17			MAST4	3.8114e-21	0.35484	0.171	0.073	7.18334e-17
REEP3	4.93e-21	0.251392	0.192	0.117	9.3e-17			CCL3	4.46946e-21	0.6275	0.255	0.131	8.42358e-17
PTGER4	5.31e-21	0.290257	0.393	0.289	1e-16			CLEC2D	4.62017e-21	0.441578	0.582	0.393	8.70764e-17
TUBA1B	5.78e-21	-0.444708	0.573	0.645	1.09e-16			SHMT2	4.74116e-21	0.400039	0.24	0.118	8.93566e-17
HMGB2	5.88e-21	0.299283	0.478	0.367	1.11e-16			EPAS1	4.81987e-21	0.372586	0.128	0.048	9.08402e-17
S100A11	6.18e-21	0.356076	0.648	0.558	1.16e-16			PSMD13	5.48217e-21	0.412902	0.423	0.256	1.03323e-16
FASLG	6.74e-21	-0.3721	0.07	0.151	1.27e-16			FYB1	5.93807e-21	-0.438002	0.559	0.708	1.11915e-16
S100A6	7.02e-21	-0.283538	0.718	0.777	1.32e-16			RAN	6.74388e-21	0.444649	0.789	0.684	1.27102e-16
PPP4R2	1.21e-20	0.268188	0.361	0.256	2.28e-16			RPS28	7.01112e-21	-0.278361	0.972	0.985	1.32139e-16
HIF1A	1.64e-20	0.331008	0.318	0.227	3.08e-16			RPL29	9.18628e-21	-0.276587	0.982	0.985	1.73134e-16
DGKA	1.7e-20	0.270404	0.263	0.176	3.21e-16			TTF2	1.1384e-20	0.25333	0.111	0.039	2.14554e-16
VDAC1	1.76e-20	0.279411	0.416	0.313	3.32e-16			RNF125	1.309e-20	-0.598834	0.214	0.383	2.46706e-16
PELI1	1.82e-20	0.252614	0.193	0.118	3.43e-16			CALR	1.35182e-20	0.577912	0.77	0.674	2.54778e-16
GPX4	2.4e-20	0.292283	0.588	0.49	4.52e-16			HLA-E	1.6469e-20	-0.275083	0.942	0.973	3.10391e-16
FKBP1A	2.45e-20	0.279461	0.539	0.424	4.61e-16			C1orf35	3.96424e-20	0.345934	0.228	0.111	7.4714e-16
CDC42EP3	2.64e-20	-0.336823	0.165	0.259	4.97e-16			NMB	3.96737e-20	0.661324	0.169	0.075	7.4773e-16
CELF2	2.72e-20	0.307811	0.543	0.433	5.13e-16			ZNF593	4.2378e-20	0.350765	0.242	0.12	7.98697e-16
GLIPR2	3.83e-20	-0.335083	0.134	0.223	7.22e-16			VIM	4.31813e-20	-0.550994	0.795	0.887	8.13839e-16
SERPINB9	4.37e-20	-0.376857	0.164	0.257	8.24e-16			DNAJB11	4.35222e-20	0.441808	0.294	0.162	8.20263e-16
ITGA4	5.54e-20	0.274839	0.467	0.356	1.04e-15			BTLA	5.53883e-20	0.305788	0.123	0.047	1.0439e-15
CCL3	6.47e-20	-0.606523	0.058	0.131	1.22e-15			ATP5MC1	6.45332e-20	0.444106	0.326	0.185	1.21626e-15
SLA2	9.68e-20	-0.404187	0.198	0.292	1.82e-15			GIMAP7	7.14909e-20	-0.69808	0.206	0.366	1.34739e-15
LMO4	1.07e-19	0.348845	0.191	0.121	2.02e-15			MRPS23	8.46932e-20	0.312409	0.2	0.093	1.59621e-15
ZNF267	1.17e-19	0.253114	0.244	0.162	2.21e-15			FTL	9.92275e-20	-0.311224	0.929	0.973	1.87014e-15
CYLD	1.44e-19	0.260316	0.383	0.279	2.71e-15			RRP1	1.00868e-19	0.289954	0.156	0.066	1.90105e-15
NR4A1	1.48e-19	-0.607837	0.15	0.235	2.79e-15			LAPTM5	1.15133e-19	-0.318718	0.677	0.809	2.16991e-15
C12orf75	1.9e-19	-0.338766	0.194	0.291	3.57e-15			SLC2A8	1.2684e-19	0.256176	0.132	0.052	2.39056e-15
ABI3	1.98e-19	-0.358067	0.161	0.252	3.74e-15			CCT2	1.67282e-19	0.415137	0.537	0.363	3.15276e-15
GZMM	2.05e-19	-0.416117	0.385	0.46	3.86e-15			RPL27A	1.77263e-19	-0.384857	0.8	0.854	3.34087e-15
ARID4B	2.43e-19	0.295997	0.588	0.488	4.58e-15			PBXIP1	1.82889e-19	-0.648499	0.16	0.321	3.44692e-15
IRF1	2.6e-19	-0.319645	0.535	0.627	4.89e-15			PSME2	1.8439e-19	0.409882	0.682	0.533	3.4752e-15
ANXA5	2.9e-19	0.276605	0.531	0.418	5.47e-15			NR3C1	2.05843e-19	0.449862	0.705	0.562	3.87952e-15
SKIL	3.13e-19	-0.415086	0.306	0.388	5.9e-15			PRMT1	2.26346e-19	0.44482	0.358	0.21	4.26593e-15
CRTAM	3.23e-19	-0.406522	0.113	0.202	6.09e-15			TNFRSF1B	2.36175e-19	0.445333	0.605	0.444	4.45119e-15
ZNF683	3.32e-19	-0.593715	0.054	0.123	6.26e-15			LRRN3	2.38521e-19	0.322714	0.132	0.052	4.49541e-15
PPP1R14B	3.53e-19	-0.389808	0.064	0.137	6.65e-15			HIVEP3	2.74956e-19	0.345953	0.132	0.053	5.1821e-15
YBX3	3.61e-19	-0.334751	0.071	0.148	6.81e-15			CHD4	2.84342e-19	0.420855	0.291	0.16	5.35899e-15
CD55	6.52e-19	-0.402656	0.261	0.352	1.23e-14			YPEL3	3.44284e-19	-0.522183	0.266	0.421	6.48872e-15
PAK2	7.44e-19	0.280522	0.494	0.389	1.4e-14			N4BP2L1	3.90526e-19	0.408136	0.231	0.117	7.36024e-15
TUBB2A	8.13e-19	-0.374034	0.072	0.143	1.53e-14			NOP53	4.09158e-19	-0.419706	0.552	0.661	7.71139e-15
LYAR	8.31e-19	-0.328672	0.101	0.178	1.57e-14			SLC2A3	4.63126e-19	-0.672678	0.355	0.503	8.72854e-15
GRSF1	9.59e-19	0.250901	0.336	0.241	1.81e-14			SC5D	4.72794e-19	-0.639653	0.077	0.214	8.91074e-15
BIRC3	1.43e-18	0.394177	0.488	0.397	2.69e-14			HSP90B1	4.97682e-19	0.561347	0.605	0.453	9.37982e-15
RGS10	1.63e-18	0.268765	0.506	0.402	3.07e-14			MCM5	5.61442e-19	0.3718	0.203	0.098	1.05815e-14
GSTP1	1.7e-18	-0.29286	0.395	0.486	3.21e-14			GZMA	5.71267e-19	-0.656172	0.519	0.627	1.07667e-14
ISCU	1.8e-18	0.270931	0.523	0.419	3.39e-14			TFRC	5.76858e-19	0.345045	0.18	0.082	1.0872e-14
PASK	1.81e-18	0.266471	0.152	0.09	3.4e-14			TNIP2	6.52483e-19	0.415277	0.32	0.186	1.22973e-14
S100A10	2.34e-18	-0.295461	0.594	0.67	4.4e-14			PRDX3	8.10141e-19	0.39151	0.322	0.184	1.52687e-14
WDR74	6.96e-18	0.313738	0.367	0.275	1.31e-13			RPL17	1.00728e-18	-0.284914	0.957	0.975	1.89842e-14
MYCBP2	8.13e-18	0.273275	0.411	0.314	1.53e-13			KIF21A	1.1786e-18	0.37953	0.279	0.15	2.22131e-14
PRKAR1A	9.25e-18	0.25904	0.426	0.323	1.74e-13			ATXN1	1.18714e-18	0.348054	0.27	0.145	2.23741e-14
RASA3	9.45e-18	-0.318556	0.082	0.154	1.78e-13			GIMAP1	1.56206e-18	-0.581186	0.077	0.215	2.94401e-14
XCL2	9.73e-18	-0.716972	0.049	0.112	1.83e-13			ANP32E	1.68559e-18	0.434322	0.335	0.197	3.17683e-14
PIK3R1	1.29e-17	-0.419094	0.343	0.426	2.43e-13			SLIRP	1.83013e-18	0.378145	0.364	0.216	3.44925e-14
SRSF2	1.29e-17	-0.364972	0.576	0.618	2.44e-13			RUVBL2	2.06922e-18	0.341286	0.19	0.09	3.89985e-14
H2AFX	2.65e-17	-0.463291	0.228	0.307	5e-13			SLC35B1	2.54318e-18	0.304817	0.197	0.094	4.79313e-14
CYBC1	4.5e-17	0.257976	0.359	0.267	8.48e-13			ERCC1	2.57697e-18	0.336799	0.239	0.122	4.85682e-14
LDHA	5.16e-17	-0.348899	0.701	0.739	9.73e-13			SELENOH	2.58364e-18	0.420675	0.585	0.419	4.86939e-14
PRDX2	5.17e-17	0.280563	0.47	0.368	9.74e-13			RPL24	2.61304e-18	-0.260917	0.963	0.969	4.9248e-14
MAFF	6.76e-17	-0.322491	0.058	0.123	1.27e-12			AFTPH	2.77741e-18	0.39873	0.269	0.145	5.23459e-14
CCL3L1	1.33e-16	-0.426324	0.101	0.177	2.5e-12			SERTAD3	2.78373e-18	0.310551	0.138	0.057	5.2465e-14
HOPX	1.38e-16	-0.400993	0.112	0.189	2.59e-12			PES1	3.4522e-18	0.260371	0.184	0.085	6.50637e-14
PIM2	1.65e-16	0.261115	0.37	0.278	3.12e-12			CTNNA1	5.32822e-18	0.317443	0.171	0.078	1.00421e-13
PRDX1	1.67e-16	0.251821	0.63	0.533	3.15e-12			NFE2L2	6.21986e-18	0.430065	0.521	0.362	1.17226e-13
CYTH1	1.72e-16	0.292998	0.341	0.252	3.24e-12			UBE2F	6.86695e-18	0.288804	0.141	0.06	1.29421e-13
HES4	1.95e-16	0.256088	0.111	0.063	3.67e-12			RPLP2	7.32771e-18	-0.264612	0.969	0.978	1.38105e-13
FCMR	3.17e-16	-0.329457	0.259	0.345	5.98e-12			WDR43	7.68917e-18	0.334746	0.203	0.099	1.44918e-13
NFKBIZ	3.35e-16	0.422322	0.331	0.248	6.32e-12			CCT5	8.63807e-18	0.402446	0.481	0.323	1.62802e-13
SORL1	3.47e-16	-0.282027	0.067	0.131	6.54e-12			PPIF	9.82995e-18	0.374064	0.202	0.1	1.85265e-13
ARL4C	6.59e-16	-0.307042	0.296	0.379	1.24e-11			AHCY	1.35341e-17	0.274319	0.142	0.061	2.55077e-13
RAB29	1.23e-15	-0.278599	0.077	0.143	2.31e-11			ACSL1	1.47256e-17	0.285031	0.129	0.053	2.77534e-13
YIPF5	1.36e-15	0.263663	0.332	0.247	2.56e-11			GLIPR1	1.48324e-17	-0.60078	0.203	0.35	2.79546e-13
STAT1	2.1e-15	0.276891	0.402	0.312	3.95e-11			RNF19A	1.49744e-17	0.514761	0.533	0.373	2.82223e-13
TMEM70	2.23e-15	0.254935	0.257	0.181	4.2e-11			SORL1	1.54451e-17	-0.50372	0.021	0.131	2.91093e-13
IQGAP1	2.34e-15	0.272073	0.545	0.45	4.4e-11			LTB	1.92511e-17	-0.779998	0.224	0.379	3.62826e-13
TC2N	2.34e-15	-0.354824	0.216	0.294	4.41e-11			SNRPD1	2.79726e-17	0.393898	0.47	0.315	5.27199e-13
SELPLG	4.14e-15	-0.341586	0.279	0.354	7.79e-11			PPP4R2	2.99262e-17	0.419371	0.407	0.256	5.6402e-13
MYH9	4.48e-15	0.283835	0.697	0.615	8.44e-11			HNRNPA3	3.21793e-17	0.361427	0.68	0.511	6.06483e-13
CXCR6	4.57e-15	0.350929	0.362	0.284	8.61e-11			PDCD4	3.4019e-17	-0.485649	0.375	0.52	6.41156e-13
VPS37B	4.57e-15	-0.343978	0.322	0.401	8.62e-11			FUT8	3.40411e-17	0.316607	0.199	0.098	6.41572e-13
ANXA2	5.13e-15	-0.280287	0.234	0.321	9.67e-11			RGS16	3.87652e-17	0.71331	0.206	0.107	7.30608e-13
ITGB7	1.53e-14	-0.276911	0.126	0.196	2.88e-10			CDV3	3.87827e-17	0.360512	0.325	0.19	7.30938e-13
S1PR1	2.1e-14	-0.307635	0.068	0.127	3.95e-10			LTBP4	3.93106e-17	0.309849	0.157	0.071	7.40886e-13
ATP2B1	2.25e-14	0.252403	0.302	0.221	4.24e-10			PSMD8	4.35154e-17	0.362942	0.55	0.392	8.20135e-13
GPR183	2.58e-14	-0.403957	0.208	0.28	4.87e-10			STK17A	4.59156e-17	-0.437837	0.49	0.614	8.6537e-13
JMJD6	5.96e-14	-0.362355	0.294	0.356	1.12e-09			GRWD1	6.05616e-17	0.280964	0.19	0.092	1.1414e-12
PDLIM2	8.46e-14	-0.271059	0.139	0.209	1.6e-09			SH2D2A	6.56388e-17	0.344943	0.641	0.472	1.23709e-12
BIN2	1e-13	-0.308885	0.246	0.315	1.89e-09			ARL8B	7.68935e-17	0.38469	0.316	0.186	1.44921e-12
SLC2A3	1.23e-13	0.304477	0.58	0.503	2.32e-09			CCND2	8.16772e-17	0.476765	0.501	0.353	1.53937e-12
MT2A	1.52e-13	0.267072	0.62	0.556	2.86e-09			IMPDH2	8.20278e-17	0.363288	0.286	0.161	1.54598e-12
HLA-DMA	3.06e-13	-0.300095	0.171	0.24	5.76e-09			BZW2	1.02044e-16	0.299013	0.2	0.1	1.92323e-12
CHST12	3.57e-13	-0.307006	0.155	0.225	6.72e-09			MCM6	1.02074e-16	0.329984	0.221	0.114	1.92379e-12
MARCKSL1	3.85e-13	-0.417247	0.154	0.218	7.25e-09			ITM2C	1.08281e-16	-0.78295	0.169	0.302	2.04077e-12
TLE4	4.25e-13	-0.250491	0.085	0.145	8e-09			MTHFD2	1.10887e-16	0.40937	0.488	0.339	2.08989e-12
ITGA1	4.33e-13	-0.257742	0.089	0.154	8.16e-09			HSPA4	1.26354e-16	0.390952	0.423	0.272	2.38139e-12
CLEC2D	4.54e-13	0.253762	0.478	0.393	8.56e-09			SEM1	1.28516e-16	0.423578	0.579	0.423	2.42214e-12
SH2D1A	5.45e-13	0.288922	0.41	0.327	1.03e-08			CD70	1.39294e-16	0.337316	0.169	0.08	2.62527e-12
TIPARP	8.61e-13	-0.31061	0.188	0.256	1.62e-08			RPL32	1.48303e-16	-0.264258	0.988	0.991	2.79507e-12
MIDN	1.43e-12	-0.25494	0.121	0.184	2.7e-08			NKG7	1.54001e-16	0.345428	0.797	0.671	2.90246e-12
HLA-DRB5	1.9e-12	-0.30269	0.27	0.347	3.57e-08			EXOSC5	1.60208e-16	0.334213	0.166	0.078	3.01944e-12
OSBPL8	2.11e-12	0.252478	0.378	0.301	3.97e-08			FCMR	2.10033e-16	-0.559843	0.199	0.345	3.95849e-12
RIPOR2	2.55e-12	-0.278987	0.132	0.193	4.81e-08			TRAF5	2.26794e-16	0.343605	0.249	0.136	4.27439e-12
LPCAT1	2.82e-12	-0.261871	0.063	0.115	5.31e-08			EIF6	2.36977e-16	0.350795	0.372	0.228	4.46631e-12
HLA-DQB1	2.92e-12	-0.319209	0.207	0.278	5.5e-08			CCT6A	2.42114e-16	0.402916	0.57	0.41	4.56313e-12
SATB1	3.74e-12	0.266793	0.259	0.193	7.05e-08			SERTAD1	2.76188e-16	0.417378	0.475	0.33	5.20532e-12
DDIT3	4.11e-12	-0.316046	0.202	0.267	7.74e-08			KLF3	3.21355e-16	-0.548778	0.033	0.142	6.05657e-12
IFNGR1	5.65e-12	-0.296352	0.115	0.174	1.06e-07			TIMM23	3.56714e-16	0.302431	0.252	0.137	6.72299e-12
EIF4A2	2.14e-11	-0.266576	0.556	0.603	4.03e-07			COX5A	4.11145e-16	0.380236	0.579	0.428	7.74885e-12
CLIC3	2.37e-11	-0.352827	0.13	0.192	4.46e-07			KLRD1	5.85589e-16	0.364581	0.395	0.248	1.10366e-11
MAP3K8	3.09e-11	0.265437	0.274	0.209	5.83e-07			ADGRG1	5.86002e-16	0.275049	0.147	0.066	1.10444e-11
STMN1	6.09e-11	-0.483536	0.141	0.201	1.15e-06			LRMP	5.8953e-16	0.317875	0.177	0.086	1.11109e-11
HSPA5	7.35e-11	-0.29735	0.567	0.61	1.39e-06			NOLC1	6.83255e-16	0.384852	0.31	0.187	1.28773e-11
GABARAPL1	8.76e-11	-0.281715	0.263	0.325	1.65e-06			P2RY8	8.45758e-16	-0.452975	0.039	0.149	1.594e-11
DUSP1	2.9e-10	-0.466078	0.715	0.75	5.47e-06			SERF2	8.84234e-16	0.253853	0.927	0.916	1.66652e-11
ARL4A	3.15e-10	-0.263064	0.15	0.205	5.93e-06			FUOM	1.10964e-15	0.265318	0.15	0.069	2.09133e-11
RALGAPA1	5.65e-10	-0.255326	0.31	0.368	1.07e-05			TSR1	1.14505e-15	0.262965	0.148	0.067	2.15808e-11
IL10RA	1.12e-09	-0.271427	0.296	0.355	2.11e-05			S1PR1	1.25622e-15	-0.53855	0.025	0.127	2.36759e-11
ABLIM1	2.33e-09	-0.255474	0.191	0.251	4.4e-05			SKIL	1.28885e-15	-0.550755	0.254	0.388	2.4291e-11
TUBA1A	7.73e-09	-0.300379	0.513	0.549	0.00014567			B3GNT2	1.31223e-15	0.391091	0.334	0.204	2.47316e-11
HIST1H4C	9e-09	-0.397244	0.469	0.517	0.00016962			IGF2R	1.32695e-15	0.385695	0.236	0.128	2.50091e-11
XCL1	1.27e-08	-0.516485	0.07	0.113	0.00023869			GSTK1	1.4362e-15	-0.407912	0.399	0.525	2.70681e-11
TUBB	1.28e-08	-0.31244	0.398	0.446	0.00024117			SAMHD1	1.55378e-15	-0.55447	0.093	0.218	2.92841e-11
BTG2	1.79e-08	-0.320135	0.514	0.551	0.00033667			RPL5	1.62576e-15	-0.27539	0.96	0.968	3.06407e-11
OASL	2.32e-08	-0.266979	0.229	0.281	0.0004381			SPRY1	1.63739e-15	0.298712	0.113	0.046	3.08598e-11
JAML	3.23e-08	0.266042	0.243	0.194	0.00060936			PLAGL2	1.64756e-15	0.273165	0.119	0.05	3.10515e-11
IFRD1	4.19e-08	-0.299684	0.288	0.331	0.00078897			NPM1	1.84827e-15	0.335054	0.918	0.89	3.48344e-11
RBKS	7.36e-08	-0.272342	0.091	0.132	0.0013878			TIMM10	2.71347e-15	0.28861	0.212	0.111	5.11408e-11
NEU1	8.64e-08	-0.33648	0.177	0.224	0.00162817			BANF1	2.73418e-15	0.360742	0.5	0.351	5.15311e-11
EIF4A3	1.57e-07	-0.275626	0.361	0.398	0.00295512			FLT3LG	3.13751e-15	-0.556646	0.116	0.24	5.91326e-11
IFNG	2.29e-07	-0.5983	0.159	0.201	0.00431994			TWF2	4.10624e-15	0.352971	0.409	0.268	7.73903e-11
GPR171	3.55e-07	0.265781	0.219	0.174	0.00669088			ZBTB32	4.11153e-15	0.269303	0.116	0.049	7.749e-11
PNP	4.97e-07	-0.286457	0.188	0.231	0.00936996			GFI1	4.16783e-15	0.297315	0.166	0.081	7.85511e-11
PPP1R15A	5.68e-07	-0.347123	0.418	0.449	0.010704			RANGAP1	4.34286e-15	0.30474	0.223	0.119	8.18499e-11
CRIP1	5.81e-07	-0.268482	0.808	0.822	0.0109477			FOS	4.38515e-15	-1.25886	0.273	0.408	8.26469e-11
ID3	9.91e-07	-0.272324	0.097	0.136	0.0186859			EIF4G1	4.4144e-15	0.357514	0.337	0.209	8.31983e-11
TAGAP	7.18e-06	-0.27229	0.466	0.499	0.135259			SELL	4.93044e-15	-0.694721	0.083	0.2	9.29239e-11
CHMP1B	3.57e-05	-0.271638	0.224	0.256	0.672508			MSI2	5.17865e-15	0.332627	0.215	0.115	9.7602e-11
KRT86	0.00013839	0.409274	0.122	0.096	1			RGS3	5.36795e-15	0.254868	0.125	0.054	1.0117e-10
HSPA6	0.00035279	-0.438296	0.078	0.103	1			DDX5	5.84893e-15	-0.362601	0.852	0.891	1.10235e-10
HSPA1B	0.00110565	-0.31743	0.634	0.651	1			STAMBP	7.01763e-15	0.27459	0.196	0.101	1.32261e-10
AREG	0.0961894	-0.29209	0.221	0.232	1			TAB2	7.08495e-15	0.28671	0.193	0.098	1.3353e-10
JUN	0.343948	-0.257582	0.728	0.697	1			HIVEP1	7.17746e-15	0.267725	0.134	0.06	1.35274e-10
HBB	0.408793	-1.79183	0.125	0.13	1			COA6	7.28638e-15	0.257024	0.23	0.123	1.37326e-10
LTB	0.997158	-0.318817	0.404	0.379	1			CDK2AP2	7.29827e-15	0.45789	0.499	0.365	1.37551e-10
								ACSL4	7.55525e-15	0.286281	0.169	0.083	1.42394e-10
								APEX1	7.78165e-15	0.338888	0.297	0.175	1.46661e-10
								EIF4E	8.30011e-15	0.313099	0.304	0.18	1.56432e-10
								GPR25	8.54656e-15	0.329438	0.144	0.067	1.61077e-10
								MBP	8.84231e-15	-0.432266	0.303	0.447	1.66651e-10
								TET2	1.02636e-14	0.315316	0.141	0.066	1.93438e-10
								ZBTB1	1.03701e-14	0.482793	0.441	0.315	1.95445e-10
								CD37	1.16473e-14	-0.330164	0.662	0.743	2.19517e-10
								CD2BP2	1.3547e-14	0.302407	0.315	0.187	2.5532e-10
								ZNF580	1.41688e-14	0.252369	0.15	0.071	2.6704e-10
								GNA15	1.41954e-14	0.323285	0.205	0.108	2.6754e-10
								BACH2	1.47875e-14	0.264838	0.123	0.054	2.787e-10
								CCL4L2	1.71426e-14	0.561464	0.552	0.415	3.23087e-10
								RPL38	1.71957e-14	-0.349114	0.763	0.833	3.24087e-10
								BIN2	1.7724e-14	-0.490814	0.19	0.315	3.34044e-10
								HSPD1	1.86181e-14	0.306791	0.809	0.716	3.50896e-10
								NDUFS6	2.08475e-14	0.324193	0.439	0.29	3.92912e-10
								BST2	2.37763e-14	0.357402	0.576	0.426	4.48112e-10
								STK10	2.8565e-14	-0.46942	0.154	0.282	5.38364e-10
								RASA3	2.94159e-14	-0.410289	0.049	0.154	5.54402e-10
								SNRPB	3.12446e-14	0.353285	0.604	0.47	5.88867e-10
								CERS5	3.48801e-14	0.250418	0.156	0.076	6.57386e-10
								GPX4	4.22946e-14	0.389064	0.614	0.49	7.97126e-10
								CIB1	4.68395e-14	-0.423109	0.447	0.548	8.82784e-10
								PFDN6	4.68837e-14	0.280747	0.196	0.103	8.83617e-10
								EML4	4.71772e-14	-0.476417	0.387	0.5	8.89149e-10
								HNRNPA1	5.08374e-14	0.25294	0.923	0.902	9.58132e-10
								SMDT1	5.34951e-14	-0.428528	0.298	0.423	1.00822e-09
								RNF149	5.36461e-14	-0.418937	0.307	0.44	1.01107e-09
								NR4A1	5.64428e-14	0.305227	0.368	0.235	1.06378e-09
								MTCH2	5.85463e-14	0.301985	0.242	0.136	1.10342e-09
								HLA-DMA	6.03343e-14	0.32519	0.371	0.24	1.13712e-09
								YIF1A	6.2581e-14	0.320859	0.267	0.154	1.17946e-09
								YARS	7.14892e-14	0.320923	0.27	0.159	1.34736e-09
								ARL4C	7.64416e-14	-0.46635	0.246	0.379	1.44069e-09
								GTF3C1	8.01917e-14	0.287522	0.199	0.106	1.51137e-09
								MT2A	8.07898e-14	0.410492	0.684	0.556	1.52265e-09
								AHSA1	8.23114e-14	0.327252	0.602	0.454	1.55132e-09
								TIAM1	8.26123e-14	0.298574	0.163	0.082	1.55699e-09
								DUSP16	8.69591e-14	0.341988	0.313	0.19	1.63892e-09
								TNFRSF4	9.01339e-14	1.14285	0.237	0.142	1.69875e-09
								TMPO	9.45516e-14	0.355905	0.344	0.218	1.78201e-09
								FARSA	9.62732e-14	0.270313	0.227	0.125	1.81446e-09
								CFLAR	1.03397e-13	0.426872	0.466	0.331	1.94872e-09
								HIST1H4C	1.2054e-13	-0.70929	0.404	0.517	2.27182e-09
								YBX1	1.28553e-13	0.330248	0.809	0.748	2.42285e-09
								NCF1	1.30348e-13	-0.443936	0.07	0.179	2.45666e-09
								ECHS1	1.35517e-13	0.298155	0.245	0.14	2.5541e-09
								STARD7	1.40268e-13	0.336161	0.329	0.207	2.64363e-09
								CCT8	1.45285e-13	0.34833	0.457	0.319	2.73818e-09
								NCL	1.69166e-13	0.331574	0.823	0.738	3.18827e-09
								PDXK	1.82327e-13	0.262977	0.254	0.145	3.43631e-09
								MRPL4	1.92513e-13	0.278456	0.306	0.185	3.6283e-09
								HMGCS1	1.96829e-13	0.285894	0.163	0.082	3.70964e-09
								LIME1	2.18992e-13	-0.452098	0.148	0.272	4.12734e-09
								CXorf40B	2.22111e-13	0.253823	0.191	0.101	4.18613e-09
								EDARADD	2.29185e-13	0.254617	0.12	0.054	4.31946e-09
								IFITM1	2.29559e-13	-0.287974	0.822	0.885	4.3265e-09
								CRELD2	2.45791e-13	0.32256	0.224	0.126	4.63243e-09
								AHNAK	2.9747e-13	-0.516326	0.365	0.494	5.60642e-09
								CCT3	3.17516e-13	0.331868	0.564	0.416	5.98423e-09
								TOX2	3.19744e-13	0.268119	0.209	0.115	6.02621e-09
								STIP1	3.22672e-13	0.317847	0.485	0.339	6.08139e-09
								HSPA5	3.26398e-13	0.525057	0.706	0.61	6.15162e-09
								CD48	4.01401e-13	-0.394168	0.393	0.504	7.56521e-09
								TXNIP	4.11922e-13	-0.507505	0.331	0.469	7.76349e-09
								ABCE1	4.14487e-13	0.293253	0.2	0.108	7.81183e-09
								OPA1	4.16048e-13	0.271923	0.171	0.088	7.84126e-09
								TSC22D3	4.30492e-13	-0.388508	0.697	0.809	8.11348e-09
								GPSM3	4.41211e-13	-0.386173	0.38	0.502	8.31551e-09
								TSTA3	4.85777e-13	0.287274	0.236	0.134	9.15545e-09
								TUBA1A	4.96192e-13	-0.492555	0.427	0.549	9.35173e-09
								PSMD1	5.03092e-13	0.277143	0.242	0.139	9.48178e-09
								HYOU1	5.23384e-13	0.305751	0.171	0.089	9.86421e-09
								TDG	6.24884e-13	0.29789	0.27	0.16	1.17772e-08
								PRDX4	6.51246e-13	0.254225	0.145	0.071	1.2274e-08
								THOC1	6.84218e-13	0.25729	0.154	0.077	1.28954e-08
								LUC7L2	7.14896e-13	0.301385	0.377	0.249	1.34737e-08
								PTPN6	7.4802e-13	0.336137	0.366	0.24	1.40979e-08
								RPS20	7.50693e-13	-0.338472	0.62	0.687	1.41483e-08
								RCC1L	7.51508e-13	0.261283	0.148	0.073	1.41637e-08
								IKZF3	7.93724e-13	0.399895	0.424	0.299	1.49593e-08
								UBC	8.63059e-13	0.271604	0.975	0.961	1.62661e-08
								SOX4	9.2288e-13	0.392675	0.128	0.06	1.73935e-08
								ATP5MC3	9.71612e-13	0.296956	0.613	0.467	1.8312e-08
								GNL3	1.04803e-12	0.303828	0.217	0.125	1.97522e-08
								MRPL32	1.16583e-12	0.256691	0.23	0.131	2.19723e-08
								USP22	1.17025e-12	0.287829	0.248	0.146	2.20556e-08
								PGD	1.19352e-12	0.273615	0.191	0.104	2.24943e-08
								SDF4	1.19534e-12	0.313746	0.427	0.292	2.25286e-08
								NAF1	1.31826e-12	0.279741	0.2	0.111	2.48452e-08
								PSMA1	1.4001e-12	0.31448	0.476	0.34	2.63877e-08
								HDLBP	1.56126e-12	0.341239	0.272	0.167	2.94251e-08
								ERP29	1.7742e-12	-0.377621	0.353	0.46	3.34383e-08
								MYADM	1.84983e-12	-0.598732	0.326	0.445	3.48638e-08
								SRRT	1.85486e-12	0.36197	0.377	0.254	3.49585e-08
								MRPL3	1.88467e-12	0.285851	0.254	0.149	3.55203e-08
								CITED2	2.09956e-12	-0.562863	0.298	0.414	3.95704e-08
								ATIC	2.14164e-12	0.284414	0.199	0.109	4.03635e-08
								IMP4	2.23734e-12	0.3198	0.26	0.156	4.21671e-08
								CD52	2.50006e-12	-0.421382	0.657	0.745	4.71186e-08
								CCT7	2.53544e-12	0.328854	0.453	0.321	4.77855e-08
								CORO1A	3.03627e-12	-0.250451	0.835	0.888	5.72246e-08
								BCCIP	3.14729e-12	0.269657	0.291	0.177	5.93171e-08
								JAKMIP1	3.21449e-12	0.315415	0.267	0.162	6.05835e-08
								SEC11C	3.25257e-12	0.370333	0.38	0.255	6.13011e-08
								SYNCRIP	3.54852e-12	0.324583	0.295	0.183	6.68789e-08
								VDAC1	3.72104e-12	0.376203	0.433	0.313	7.01304e-08
								PIGT	4.10016e-12	0.325316	0.266	0.16	7.72757e-08
								OCIAD2	4.25493e-12	-0.390451	0.291	0.4	8.01927e-08
								CEBPZ	4.42223e-12	0.333769	0.392	0.265	8.33458e-08
								HSD17B10	5.00884e-12	0.264954	0.27	0.162	9.44016e-08
								CANX	5.11081e-12	0.447761	0.426	0.295	9.63234e-08
								MRPS12	5.31543e-12	0.270313	0.266	0.159	1.0018e-07
								SRPRB	5.38897e-12	0.258601	0.196	0.109	1.01566e-07
								EPB41	5.47317e-12	-0.411775	0.139	0.254	1.03153e-07
								RHOA	5.80942e-12	0.271951	0.838	0.779	1.0949e-07
								IL16	6.35649e-12	-0.437633	0.206	0.322	1.19801e-07
								BIRC3	6.89847e-12	0.484692	0.515	0.397	1.30015e-07
								ACAP1	6.94589e-12	-0.362634	0.361	0.48	1.30909e-07
								OLA1	8.12228e-12	0.295226	0.303	0.191	1.53081e-07
								SUN2	8.70948e-12	-0.385754	0.286	0.406	1.64148e-07
								ITPA	9.11606e-12	0.254401	0.236	0.137	1.7181e-07
								SERP1	1.02094e-11	-0.372396	0.54	0.627	1.92417e-07
								CCR7	1.03836e-11	-0.766642	0.117	0.219	1.95701e-07
								EIF2S1	1.09515e-11	0.325439	0.273	0.171	2.06404e-07
								PSMC3	1.13908e-11	0.27676	0.329	0.212	2.14682e-07
								SPPL2A	1.18424e-11	0.302361	0.286	0.177	2.23195e-07
								SYT11	1.18632e-11	0.28816	0.228	0.134	2.23586e-07
								CHMP1B	1.19272e-11	-0.566445	0.15	0.256	2.24792e-07
								TMEM70	1.20183e-11	0.319967	0.289	0.181	2.26509e-07
								WDR46	1.20685e-11	0.264192	0.151	0.079	2.27455e-07
								2009-09-01	1.24708e-11	-0.410846	0.362	0.474	2.35036e-07
								GLS	1.34082e-11	0.32472	0.404	0.277	2.52705e-07
								AQP3	1.34538e-11	-0.441835	0.088	0.188	2.53564e-07
								LRPPRC	1.36968e-11	0.250747	0.217	0.124	2.58144e-07
								ATM	1.499e-11	-0.461254	0.114	0.218	2.82516e-07
								PIK3R1	1.52311e-11	-0.467048	0.312	0.426	2.8706e-07
								PABPC1	1.64941e-11	-0.334214	0.843	0.871	3.10863e-07
								TSC22D1	1.77238e-11	0.255699	0.11	0.051	3.3404e-07
								ASNA1	2.01213e-11	0.280975	0.304	0.194	3.79226e-07
								IDS	2.05117e-11	-0.401258	0.368	0.476	3.86584e-07
								SSSCA1	2.15214e-11	0.264279	0.212	0.122	4.05614e-07
								FASLG	2.38195e-11	0.299185	0.249	0.151	4.48925e-07
								IPO7	2.47042e-11	0.28595	0.249	0.151	4.656e-07
								TUFM	2.55098e-11	0.309046	0.457	0.329	4.80784e-07
								ODC1	2.59391e-11	0.362172	0.501	0.374	4.88875e-07
								CD5	2.66993e-11	-0.496472	0.194	0.302	5.03202e-07
								PSMD14	2.97671e-11	0.264733	0.28	0.175	5.61021e-07
								NUTF2	3.204e-11	0.312705	0.323	0.211	6.03858e-07
								CD63	3.87601e-11	0.295074	0.479	0.343	7.30511e-07
								ANXA5	4.21189e-11	0.337041	0.545	0.418	7.93814e-07
								S1PR4	4.38101e-11	-0.429659	0.144	0.245	8.2569e-07
								ITGB2	4.56767e-11	-0.37124	0.458	0.555	8.60869e-07
								MCUB	4.69913e-11	-0.405878	0.168	0.274	8.85644e-07
								PLP2	4.76089e-11	-0.420592	0.401	0.493	8.97286e-07
								CD47	4.76259e-11	-0.408028	0.227	0.332	8.97606e-07
								OSTF1	5.17461e-11	-0.4117	0.236	0.342	9.75259e-07
								BCL2	5.37009e-11	0.255505	0.231	0.139	1.0121e-06
								PRKCH	5.93872e-11	0.303192	0.504	0.372	1.11927e-06
								MRPL52	5.98301e-11	0.271444	0.335	0.22	1.12762e-06
								EMP3	6.2489e-11	-0.369393	0.426	0.535	1.17773e-06
								STOM	6.51006e-11	-0.409609	0.156	0.27	1.22695e-06
								PARP8	7.06861e-11	-0.372957	0.226	0.348	1.33222e-06
								YWHAE	7.44469e-11	0.293499	0.429	0.304	1.4031e-06
								EMB	7.89714e-11	-0.390182	0.263	0.375	1.48837e-06
								RNF213	7.92428e-11	-0.417376	0.383	0.486	1.49349e-06
								GZMM	8.03216e-11	-0.443419	0.361	0.46	1.51382e-06
								PPA1	8.33958e-11	0.39924	0.374	0.263	1.57176e-06
								PTPRJ	9.33737e-11	0.303108	0.208	0.122	1.75981e-06
								GALM	9.39918e-11	0.282281	0.319	0.21	1.77146e-06
								EIF3A	1.03565e-10	0.305472	0.45	0.321	1.95189e-06
								BCL2L11	1.0908e-10	0.290008	0.187	0.107	2.05583e-06
								FAM102A	1.10054e-10	-0.389225	0.098	0.196	2.0742e-06
								PRELID1	1.12519e-10	0.272386	0.497	0.355	2.12064e-06
								SNRPD3	1.14605e-10	0.316736	0.476	0.346	2.15996e-06
								RRP7A	1.15255e-10	0.269201	0.301	0.193	2.17221e-06
								IQGAP2	1.1749e-10	-0.428756	0.227	0.335	2.21433e-06
								TARS	1.17676e-10	0.283902	0.251	0.156	2.21784e-06
								FASTK	1.19131e-10	0.254543	0.211	0.125	2.24527e-06
								NOP58	1.2087e-10	0.332184	0.55	0.441	2.27803e-06
								PDIA3	1.23496e-10	0.364461	0.62	0.521	2.32753e-06
								TYMP	1.26856e-10	0.255907	0.263	0.162	2.39086e-06
								AUTS2	1.39218e-10	-0.413864	0.077	0.169	2.62384e-06
								PLSCR1	1.42127e-10	0.322767	0.295	0.193	2.67867e-06
								STK4	1.54924e-10	-0.341939	0.499	0.572	2.91984e-06
								RNPS1	1.6479e-10	0.278384	0.528	0.393	3.1058e-06
								ASXL2	1.74722e-10	0.32322	0.272	0.174	3.29298e-06
								MANF	1.75865e-10	0.339514	0.306	0.204	3.31452e-06
								ITGAE	1.84265e-10	0.314389	0.393	0.276	3.47283e-06
								PSMD2	1.98798e-10	0.291405	0.32	0.213	3.74675e-06
								MAP3K2	2.14628e-10	0.284497	0.269	0.17	4.0451e-06
								CD8A	3.19911e-10	0.292481	0.693	0.564	6.02936e-06
								MLEC	3.57194e-10	0.267582	0.294	0.188	6.73203e-06
								RGL4	3.65391e-10	-0.320531	0.058	0.143	6.88652e-06
								PUF60	3.79227e-10	0.273512	0.39	0.274	7.14729e-06
								AES	3.93009e-10	-0.392747	0.356	0.448	7.40704e-06
								SAMD3	4.43274e-10	-0.377212	0.113	0.208	8.35438e-06
								CDC123	4.95579e-10	0.255983	0.272	0.172	9.34017e-06
								SIAH2	5.51565e-10	0.337576	0.378	0.271	1.03954e-05
								UQCRQ	5.57646e-10	0.259659	0.441	0.318	1.051e-05
								ATP5MF	5.84017e-10	0.295216	0.534	0.403	1.1007e-05
								HCFC1R1	5.85941e-10	0.274873	0.234	0.146	1.10432e-05
								GNG5	5.8708e-10	0.34236	0.562	0.455	1.10647e-05
								PRKDC	5.93844e-10	0.2661	0.289	0.186	1.11922e-05
								ATXN2L	6.70014e-10	0.276361	0.282	0.183	1.26278e-05
								TENT5C	7.17462e-10	-0.424328	0.409	0.492	1.3522e-05
								ADD3	7.30429e-10	-0.383075	0.114	0.206	1.37664e-05
								SRP72	7.74958e-10	0.255056	0.288	0.185	1.46056e-05
								CSNK2B	8.83723e-10	0.283534	0.513	0.387	1.66555e-05
								ATP1B3	9.22387e-10	0.273014	0.518	0.386	1.73842e-05
								H2AFY	9.23964e-10	0.2532	0.378	0.261	1.7414e-05
								ARHGAP4	9.34466e-10	-0.391221	0.135	0.228	1.76119e-05
								TLN1	9.62739e-10	0.295153	0.499	0.383	1.81447e-05
								TWISTNB	1.0559e-09	0.301342	0.221	0.135	1.99005e-05
								SLC9A3R1	1.0605e-09	-0.333152	0.429	0.519	1.99872e-05
								EEF1G	1.1674e-09	-0.270924	0.788	0.814	2.2002e-05
								TIMM17A	1.19899e-09	0.251707	0.248	0.155	2.25973e-05
								TBL1XR1	1.23283e-09	0.292945	0.261	0.167	2.32352e-05
								CD53	1.25238e-09	-0.278964	0.418	0.513	2.36036e-05
								TOMM5	1.3669e-09	0.284015	0.402	0.288	2.5762e-05
								NPC2	1.38681e-09	-0.305006	0.07	0.155	2.61371e-05
								SERBP1	1.63599e-09	0.321915	0.626	0.541	3.08335e-05
								DGUOK	1.64012e-09	0.259009	0.386	0.272	3.09113e-05
								TAGAP	1.66921e-09	0.340779	0.604	0.499	3.14595e-05
								PFDN2	1.83134e-09	0.275267	0.359	0.245	3.45153e-05
								KLRG1	1.97263e-09	-0.414752	0.077	0.163	3.71781e-05
								MDM2	2.03198e-09	0.292276	0.2	0.122	3.82967e-05
								IARS	2.06972e-09	0.26601	0.193	0.116	3.9008e-05
								ILF3	2.35562e-09	0.286169	0.375	0.261	4.43963e-05
								NEDD9	2.41047e-09	0.317506	0.283	0.187	4.54302e-05
								RAB22A	2.49372e-09	0.263634	0.274	0.181	4.69992e-05
								PHB	2.55978e-09	0.288902	0.304	0.205	4.82442e-05
								SEC61B	2.56751e-09	0.330626	0.644	0.541	4.83899e-05
								CD28	3.19539e-09	-0.365523	0.139	0.23	6.02235e-05
								PHPT1	3.44322e-09	0.261966	0.31	0.209	6.48943e-05
								RCSD1	3.83004e-09	-0.338528	0.215	0.31	7.21847e-05
								CD59	4.00242e-09	0.256769	0.151	0.086	7.54336e-05
								S100A10	4.10513e-09	-0.320638	0.586	0.67	7.73693e-05
								NDUFAB1	4.16667e-09	0.272378	0.418	0.306	7.85293e-05
								PTPRA	4.1689e-09	0.256736	0.315	0.215	7.85713e-05
								HNRNPR	4.33936e-09	0.274431	0.432	0.308	8.1784e-05
								NMRK1	4.41702e-09	-0.34608	0.085	0.167	8.32475e-05
								LCK	4.55048e-09	-0.288207	0.555	0.627	8.57628e-05
								PPP1R18	4.67703e-09	-0.333263	0.32	0.404	8.8148e-05
								SNX10	4.88736e-09	0.252591	0.18	0.108	9.21121e-05
								YWHAQ	4.96599e-09	0.271171	0.552	0.432	9.35939e-05
								TAGLN2	5.49858e-09	-0.339346	0.593	0.678	0.000103632
								GYPC	5.50883e-09	-0.325259	0.417	0.497	0.000103825
								CHST12	5.91945e-09	0.283632	0.32	0.225	0.000111564
								RALGAPA1	6.70234e-09	-0.377438	0.276	0.368	0.000126319
								MYH9	6.87904e-09	-0.336711	0.536	0.615	0.000129649
								NUDC	7.37475e-09	0.266664	0.479	0.363	0.000138992
								RSRP1	7.45572e-09	-0.422604	0.396	0.477	0.000140518
								AOAH	7.84954e-09	-0.387408	0.123	0.215	0.00014794
								DDX21	7.93358e-09	0.317051	0.399	0.296	0.000149524
								PMEPA1	8.13171e-09	0.269951	0.215	0.135	0.000153258
								DUSP1	8.1719e-09	-0.681725	0.685	0.75	0.000154016
								SMC5	8.25084e-09	0.280169	0.227	0.146	0.000155504
								MGAT4A	9.33631e-09	-0.352263	0.134	0.223	0.000175961
								PTGER4	9.3782e-09	-0.356952	0.191	0.289	0.000176751
								GMFG	1.16184e-08	-0.279407	0.427	0.521	0.000218972
								GSPT1	1.16598e-08	0.255495	0.593	0.474	0.000219752
								PRDX1	1.20365e-08	0.339906	0.625	0.533	0.000226852
								PSMB1	1.25345e-08	0.26457	0.57	0.444	0.000236238
								RPS29	1.27247e-08	-0.284881	0.886	0.897	0.000239823
								GOLGA4	1.31517e-08	0.28946	0.352	0.252	0.00024787
								RSL1D1	1.33165e-08	0.272476	0.533	0.418	0.000250977
								RBM17	1.33272e-08	0.264747	0.369	0.263	0.000251178
								SEC13	1.35818e-08	0.256026	0.328	0.226	0.000255977
								ERN1	1.51318e-08	-0.421217	0.126	0.211	0.000285188
								CCNH	1.59599e-08	-0.359986	0.263	0.36	0.000300796
								EVL	1.60925e-08	-0.271879	0.573	0.652	0.000303295
								EIF4H	1.66269e-08	0.250142	0.424	0.314	0.000313368
								SAT1	1.76201e-08	-0.38599	0.467	0.56	0.000332086
								PITPNC1	1.77187e-08	-0.37398	0.206	0.3	0.000333945
								RIPOR2	1.77337e-08	-0.336598	0.11	0.193	0.000334227
								DUSP10	1.78382e-08	0.271977	0.245	0.162	0.000336197
								NAP1L1	1.84757e-08	0.260306	0.528	0.402	0.000348212
								TNFSF10	1.92056e-08	0.316197	0.269	0.18	0.000361968
								CLDND1	1.93345e-08	-0.398631	0.315	0.397	0.000364397
								EWSR1	1.94702e-08	0.266482	0.543	0.436	0.000366955
								RPS17	2.25366e-08	0.328648	0.641	0.551	0.000424746
								RNF115	2.32068e-08	0.269947	0.291	0.2	0.000437378
								SCML4	2.33273e-08	-0.375887	0.165	0.257	0.00043965
								HNRNPM	2.69726e-08	0.254129	0.482	0.363	0.000508353
								ICAM3	2.95009e-08	-0.273053	0.362	0.45	0.000556003
								CYC1	3.18495e-08	0.256595	0.3	0.205	0.000600267
								NFKBIA	3.28676e-08	0.345087	0.626	0.534	0.000619456
								APOBEC3G	3.87541e-08	0.319473	0.568	0.461	0.000730398
								DNAJB1	3.89081e-08	-0.539684	0.81	0.855	0.0007333
								TCF7	3.93038e-08	-0.321853	0.065	0.137	0.000740759
								SELENOK	4.08517e-08	-0.302558	0.607	0.651	0.000769932
								TXNL4A	4.1889e-08	0.271465	0.444	0.328	0.000789481
								NDUFS5	4.57116e-08	-0.30082	0.533	0.589	0.000861527
								RASGRP2	5.00157e-08	-0.288745	0.046	0.112	0.000942645
								PPIB	5.57411e-08	0.252076	0.767	0.685	0.00105055
								CMTM6	6.05648e-08	0.288405	0.393	0.29	0.00114146
								SAMSN1	6.24247e-08	0.274735	0.68	0.598	0.00117652
								LBH	7.14275e-08	0.337048	0.567	0.48	0.00134619
								FOSB	7.23076e-08	-0.664566	0.286	0.364	0.00136278
								SEC61G	7.41522e-08	0.270773	0.484	0.371	0.00139755
								HNRNPAB	7.67226e-08	0.250246	0.424	0.318	0.00144599
								SIGIRR	8.09288e-08	-0.276143	0.228	0.32	0.00152526
								RHOF	8.98812e-08	-0.336196	0.303	0.377	0.00169399
								RNASET2	1.10537e-07	-0.320684	0.276	0.366	0.0020833
								PRDX6	1.11506e-07	0.256429	0.49	0.378	0.00210156
								CD69	1.13184e-07	-0.387987	0.504	0.575	0.00213318
								NDUFB7	1.54873e-07	0.26559	0.359	0.258	0.00291888
								RBL2	1.71806e-07	-0.314158	0.206	0.297	0.00323803
								MT1E	1.75189e-07	0.28207	0.331	0.237	0.00330179
								PDHA1	1.75902e-07	0.257854	0.182	0.115	0.00331522
								SMC1A	1.8613e-07	0.292119	0.273	0.19	0.003508
								S100A6	1.96856e-07	-0.270308	0.74	0.777	0.00371014
								XBP1	2.11229e-07	0.298889	0.453	0.353	0.00398103
								TES	2.14851e-07	-0.328013	0.154	0.234	0.0040493
								CTSB	2.30868e-07	0.276337	0.28	0.196	0.00435117
								SLC5A3	2.35108e-07	0.273785	0.208	0.136	0.00443109
								STK38	2.37373e-07	-0.293736	0.091	0.16	0.00447377
								ANXA2R	2.60432e-07	-0.286639	0.05	0.113	0.00490837
								CSF1	2.88919e-07	0.274105	0.142	0.086	0.00544526
								KCNA3	2.92262e-07	-0.273874	0.049	0.111	0.00550826
								P2RY10	3.00521e-07	-0.400422	0.185	0.262	0.00566392
								TBC1D10C	3.03133e-07	-0.291043	0.318	0.401	0.00571314
								MYDGF	3.08877e-07	0.279104	0.332	0.242	0.0058214
								NUCB2	3.15437e-07	0.349359	0.28	0.202	0.00594503
								SYAP1	3.43959e-07	-0.356763	0.323	0.394	0.0064826
								VASP	3.65693e-07	0.255456	0.332	0.243	0.00689221
								CD55	3.76893e-07	-0.441478	0.28	0.352	0.0071033
								PSMB6	3.85422e-07	0.251931	0.485	0.381	0.00726404
								PDE3B	3.9247e-07	0.251978	0.405	0.307	0.00739688
								S100A4	4.27627e-07	-0.337532	0.674	0.724	0.00805948
								CRTAP	4.61594e-07	-0.260778	0.067	0.131	0.00869967
								ZC3H12A	4.96465e-07	0.326727	0.261	0.185	0.00935688
								PRNP	5.27767e-07	0.326601	0.316	0.234	0.00994683
								NDUFV2	5.98409e-07	0.259474	0.5	0.391	0.0112782
								DDIT4	6.3673e-07	-0.343124	0.576	0.649	0.0120004
								RPN1	6.75436e-07	0.287316	0.405	0.307	0.0127299
								PTPN1	6.85986e-07	0.265222	0.295	0.213	0.0129288
								CSTB	7.23536e-07	-0.303908	0.34	0.417	0.0136365
								SPSB3	8.33418e-07	-0.305618	0.178	0.253	0.0157074
								CYTH1	8.89472e-07	-0.265696	0.174	0.252	0.0167639
								RPL22L1	9.35666e-07	0.307542	0.516	0.432	0.0176345
								SLFN5	9.36957e-07	-0.382368	0.227	0.305	0.0176588
								ITM2A	1.0225e-06	0.329588	0.611	0.526	0.0192711
								EIF3E	1.04169e-06	-0.293318	0.448	0.506	0.0196327
								CDC42EP3	1.15758e-06	-0.319013	0.185	0.259	0.0218168
								SPTAN1	1.25004e-06	0.330835	0.442	0.357	0.0235596
								CCL5	1.26645e-06	-0.377407	0.804	0.774	0.0238688
								ITGA4	1.30396e-06	0.253941	0.458	0.356	0.0245758
								IGFBP2	1.35809e-06	0.294608	0.101	0.057	0.0255959
								BTN3A2	1.41399e-06	-0.303311	0.286	0.368	0.0266495
								UCP2	1.49296e-06	0.325162	0.494	0.402	0.0281379
								ARRDC2	1.58114e-06	-0.30688	0.093	0.158	0.0297997
								RGS14	1.6094e-06	-0.259353	0.101	0.168	0.0303324
								MYO1F	1.66249e-06	-0.271273	0.102	0.171	0.0313329
								RALA	1.69703e-06	0.264632	0.343	0.253	0.031984
								NFKBIZ	1.89517e-06	0.428506	0.322	0.248	0.0357182
								GLUD1	2.00797e-06	0.281729	0.368	0.28	0.0378442
								USP11	2.21048e-06	0.259768	0.295	0.215	0.0416608
								GSTP1	2.28117e-06	0.257013	0.583	0.486	0.0429933
								EVI2B	2.30279e-06	-0.293868	0.188	0.264	0.0434007
								SECISBP2L	2.34704e-06	0.255619	0.255	0.181	0.0442346
								CD9	2.6614e-06	0.370843	0.139	0.088	0.0501595
								CHURC1	2.71e-06	-0.303803	0.303	0.372	0.0510753
								MRPL51	2.7885e-06	0.253549	0.349	0.263	0.0525548
								PPP2R2B	2.9165e-06	-0.25502	0.073	0.134	0.0549673
								ISG20	2.96765e-06	-0.308711	0.518	0.569	0.0559313
								CDK17	3.04278e-06	-0.290736	0.251	0.321	0.0573473
								ODF2L	3.05103e-06	-0.292501	0.12	0.184	0.0575027
								RILPL2	3.29178e-06	0.394437	0.328	0.251	0.0620402
								PYCARD	3.34497e-06	-0.270599	0.136	0.204	0.0630427
								SSH2	3.51005e-06	-0.270156	0.123	0.191	0.0661539
								PPP2R5C	3.77095e-06	-0.264776	0.297	0.368	0.071071
								ADGRE5	3.87625e-06	0.324529	0.509	0.426	0.0730557
								KIAA1551	3.9767e-06	-0.271269	0.401	0.476	0.0749489
								PIK3IP1	4.31149e-06	-0.253055	0.263	0.345	0.0812586
								ARID4B	4.46189e-06	0.263974	0.574	0.488	0.0840932
								SPCS2	4.46816e-06	0.260079	0.503	0.407	0.0842113
								GCHFR	4.59497e-06	-0.250378	0.096	0.159	0.0866014
								DHRS7	4.65672e-06	-0.296048	0.295	0.364	0.0877651
								C4orf48	4.70355e-06	0.266827	0.282	0.207	0.0886477
								GPR132	5.08527e-06	-0.252363	0.077	0.136	0.0958421
								BTG2	6.09246e-06	-0.38062	0.503	0.551	0.114825
								LITAF	6.24862e-06	-0.296857	0.496	0.556	0.117768
								IL10RA	7.1282e-06	-0.29826	0.279	0.355	0.134345
								SUSD3	7.40748e-06	-0.259567	0.107	0.168	0.139609
								MZT2A	7.46443e-06	-0.250435	0.272	0.341	0.140682
								PLEK	7.96567e-06	-0.252242	0.071	0.128	0.150129
								MARCKSL1	8.23826e-06	-0.378131	0.154	0.218	0.155266
								UBE2S	9.02383e-06	-0.558664	0.441	0.474	0.170072
								CD27	9.27523e-06	0.315904	0.509	0.438	0.17481
								GLRX	1.01168e-05	-0.377217	0.136	0.198	0.190671
								IDH2	1.06438e-05	-0.270659	0.224	0.292	0.200604
								CAST	1.06936e-05	-0.254269	0.304	0.375	0.201543
								RPS27L	1.11825e-05	-0.325171	0.387	0.45	0.210757
								PDLIM2	1.20392e-05	-0.259061	0.144	0.209	0.226903
								FAM111A	1.45319e-05	-0.265454	0.083	0.138	0.273884
								PNP	1.47453e-05	-0.355745	0.169	0.231	0.277905
								GPCPD1	1.856e-05	-0.277308	0.157	0.222	0.3498
								HIF1A	1.96737e-05	0.252168	0.298	0.227	0.37079
								NDFIP1	1.9972e-05	0.261165	0.469	0.387	0.376413
								H2AFZ	2.13648e-05	-0.295265	0.599	0.633	0.402662
								CCDC88C	2.14523e-05	-0.291706	0.166	0.228	0.404312
								GYG1	2.30692e-05	-0.30758	0.177	0.234	0.434786
								LEF1	2.50612e-05	-0.258608	0.062	0.112	0.472328
								CCR6	2.59343e-05	-0.331254	0.065	0.117	0.488784
								AKNA	2.63899e-05	-0.270154	0.331	0.393	0.49737
								GADD45A	2.98327e-05	0.265889	0.248	0.184	0.562258
								GATA3	3.76632e-05	0.266355	0.362	0.29	0.709838
								RBKS	4.02529e-05	-0.289312	0.079	0.132	0.758646
								PDE4B	4.08402e-05	-0.276534	0.417	0.469	0.769715
								SYNE1	4.18647e-05	-0.303794	0.2	0.262	0.789025
								USP36	4.20546e-05	-0.315579	0.205	0.266	0.792603
								IFI6	4.43405e-05	0.277185	0.277	0.209	0.835686
								ARHGAP15	5.16599e-05	-0.309676	0.28	0.33	0.973635
								ARHGAP9	5.25331e-05	-0.261513	0.347	0.408	0.990092
								DENND2D	5.25579e-05	-0.267288	0.202	0.265	0.990559
								CHD1	5.86919e-05	0.256641	0.417	0.345	1
								ARRB2	6.10371e-05	-0.2578	0.203	0.258	1
								SASH3	6.50899e-05	-0.276889	0.199	0.255	1
								ABLIM1	8.84129e-05	-0.279038	0.191	0.251	1
								RPS4Y1	9.3894e-05	-0.398747	0.165	0.223	1
								TYROBP	9.6937e-05	-0.570128	0.056	0.1	1
								MATK	9.96231e-05	-0.30616	0.156	0.21	1
								APMAP	0.000175811	-0.272018	0.242	0.296	1
								RORA	0.000203116	-0.252877	0.203	0.26	1
								IFNGR1	0.000300072	-0.267721	0.126	0.174	1
								CXCR3	0.000387909	-0.279714	0.26	0.309	1
								CLIC3	0.000621659	-0.346349	0.147	0.192	1
								KLF6	0.000631524	-0.267192	0.605	0.651	1
								CASP8	0.000770939	-0.253456	0.144	0.189	1
								PLIN2	0.00131086	-0.403634	0.231	0.271	1
								SOD2	0.00147068	-0.259272	0.191	0.238	1
								GNLY	0.00248194	-0.398827	0.221	0.165	1
								EGR1	0.00737636	-0.538066	0.116	0.147	1
								CMC1	0.0104844	-0.271334	0.267	0.297	1
								TUBB4B	0.0110929	-0.318216	0.585	0.584	1
								CEBPD	0.0126212	-0.272513	0.129	0.163	1
								NR4A3	0.0137087	0.25118	0.343	0.298	1
								PPP1R15A	0.0167144	-0.326599	0.436	0.449	1
								CREM	0.0275765	-0.259511	0.734	0.718	1
								ANKRD37	0.0380815	-0.25471	0.298	0.318	1
								HBB	0.0556558	-1.00844	0.105	0.13	1
								GZMH	0.0579407	-0.338389	0.384	0.383	1
								LMNA	0.485268	-0.270786	0.3	0.298	1
								HSPA6	0.70792	-0.392921	0.101	0.103	1

## Sheet: Figure 4f
Figure 4h; Percentage of CD8+ cells per variant assigned to clusters 8 and 12
CAR_Variant	Cluster 8 (%)	Cluster 12 (%)
4-1BB-CD3D	4.7619	9.52381
4-1BB-CD3G	0	5.88235
4-1BB-CD3Z	2.29885	11.4943
4-1BB-CD79A	8.10811	10.8108
4-1BB-CD79B	3.1746	6.34921
4-1BB-FCER1G	5.40541	6.75676
4-1BB-FCGR2A	25.7143	40
4-1BB-LMP2	2.5	0
CD150-CD3D	0	3.8961
CD150-CD79B	27.2727	0
CD150-FCGR2A	0	0
CD223-CD79A	4.87805	14.6341
CD223-CD79B	2.98508	0
CD223-FCER1G	3.92157	3.92157
CD223-K1	10	0
CD226-CD3D	0	4
CD244-FCGR2A	1.78571	1.78571
CD244-K1	22.7273	13.6364
CD28-CD3Z	6.17284	23.4568
CD28-FCER1G	9.52381	9.52381
CD28-FCGR2A	14.2857	19.0476
CD30-CD3D	0	0
CD30-CD79A	3.44828	0
CD30-CD79B	21.0526	9.86842
CD357-CD79B	1.06383	3.19149
CD357-FCGR2A	5	0
CD4-FCER1G	0	7.40741
CD4-FCGR2A	0	15.126
CD4-K1	8.23529	29.4118
CD84-CD79B	0	3.84615
FCRL1-CD79B	4	24
FCRL1-GP	0	0
FCRL6-CD3G	2.17391	13.0435
FCRL6-CD79A	0	3.0303
FCRL6-DAP12	7.69231	15.3846
FCRL6-FCER1G	0	0
FCRL6-FCGR2A	9.52381	19.0476
HVEM-L-CD79B	19.6429	4.46429
TIM1-CD3D	3.0303	12.1212
TIM1-CD3G	3.22581	3.22581
TIM1-CD79A	0	0
TIM1-CD79B	0	0
TIM1-FCER1G	0	4.7619
TIM1-K1	2.04082	0
hT	2.60586	2.9316
unstim-CD28-CD3Z	2.28013	2.28013

## Sheet: Figure 5b
Figure 5b; enrichment of cells in the 4 different Tcell differentiation states after 4 days of co-culture with SKBR3 cells (E:T ratio 4:1)
CD8
	Tn/Tscm		Tcm		Tem		Temra
28z	13.9	11.8	26	23.3	36.8	42.2	21.7	21.1
	13.4	14.7	36	39	38.8	36	9.62	8
BBz	17.2	15.7	33.7	32.3	30.7	34.3	16.8	15.9
	15.3	15.6	48.4	50.5	28.9	27.1	5.98	5.3
A	13.7	13.8	35.9	43	39.3	34.6	9.43	6.76
B	12.9	11.7	35.5	37.3	40.1	40.9	9.76	8.36
C	21.1	20	25.1	25.6	34.5	35.9	17.6	17
D	19	17.3	30.4	29.1	31.4	34	17.5	18.1
E	16.2	14.5	17.2	16.5	40.5	41.7	23.4	26.2
F	35.2	34.5	17.1	15.2	12	14.6	34.6	33.2
G	22.6	22.2	37.4	34.5	25.5	28.1	10.4	11
H	24.1	26	32.2	28.8	28.6	29.6	14.3	14.5
I	22.5	22	16.3	15.3	39.6	28.7	20	32.5
J	11.8	24.2	16.2	21.9	50.6	42.8	20.8	10.4
TCR-	52.6	48.9	17.3	18.4	5.33	6.47	23	24.6
	43.5	41.5	19.3	26.9	15	14	21.7	17.2
CD4
	Tn/Tscm		Tcm		Tem		Temra
28z	4.79	4.64	52.9	51.2	38.1	39.1	2.72	3.6
	9.78	10.1	63.3	67.7	20.7	17.5	4.19	3.05
BBz	6.81	6.24	67.7	64.1	21.6	24.8	2.68	3.42
	8.79	9.08	75	77.2	13	11	1.92	1.42
A	8.15	8.14	61	64.5	25.1	22.9	3.08	2.29
B	12.7	12	59.6	60.8	19.8	20.1	5.13	4.67
C	17.8	16.2	58.3	58.9	16.2	17.4	4.99	5.08
D	5.3	5.59	61.1	58.8	29.5	31.2	2.99	3.05
E	6.76	5.83	60.7	58.6	27.6	30.7	3.95	3.87
F	7.74	7.81	60.6	58.5	27.6	28.8	2.74	3.62
G	5.93	5.62	66.7	65.6	23.7	25.1	2.1	2.23
H	10.3	10.8	52.9	50.8	33	34.9	2.5	2.35
I	4.1	4.32	73.1	71.1	20	21.5	2.02	2.33
J	16.1	23.2	39.8	53.7	29.7	18.5	12.3	2.73
TCR-	10.4	9.61	74.2	74.3	12.4	13	1.95	2.12
	28.2	23.1	52.4	58.4	15.8	14.6	2.6	2.69

## Sheet: Figure 5c
Figure 5c; Percentage of cells simultaneously expressing 0-5 exhaustion markers after 4 days of co-culture with SKBR3 cells (E:T ratio 4:1)
CD8
	28z		BBz		A	B	C	D	E	F	G	H	I	J	TCR-
0	11.8	2.23	12	2.88	2.29	2.45	1.97	10.5	10.6	8.85	11.7	2.45	13.5	1.7	10.4	44.4
	17.1	2.15	14.1	2.57	2.71	2.7	2.52	12.2	14.1	9.98	10.3	2.82	12.5	1.3	11	42.5
1	7.804	10.541	9.061	12.029	14.97	11.043	12.002	6.779	6.936	8.428	8.257	18.39	7.604	20.294	7.964	9.1
	5.763	10.565	9.91	11.485	21.214	12.48	14.426	9.38	7.359	7.964	7.597	20.995	8.142	17.6012	10.279	7.58
2	21.567	26.828	27.745	36.6048	25.619	27.2876	33.504	25.6594	26.8882	29.924	21.7689	43.036	31.3494	43.3784	74.1821	45.2835
	21.588	27.2916	30.241	38.8592	26.873	29.45	34.2687	24.8512	25.515	31.339	20.394	42.031	31.3006	36.5365	72.1906	48.4532
3	48.394	42.85	38.528	36.8718	36.6751	43.1106	37.3451	35.7854	44.3174	43.1271	37.4534	28.879	34.8084	25.8254	5.98053	0.93973
	41.321	41.8002	32.6678	36.8385	31.94	41.331	35.8417	33.3078	41.8379	40.4713	38.9617	26.693	35.157	31.7701	6.20307	1.22705
4	12.3	16.143	13.27	10.7939	18.918	14.764	13.6541	20.686	11.031	9.03	19.213	7.167	12.3164	8.845	0.348803	0.23719
	13.007	16.2713	12.24	9.2132	16.23	13.13	11.898	19.667	10.925	9.295	20.153	7.271	12.5366	12.62	0.392242	0.18215
5	0.99	1.18	0.65	0.85	1.58	1.32	1.48	0.62	0.22	0.74	1.62	0.085	0.39	0.049	0.00653	0.00377
	0.26	1.91	0.087	0.94	1.12	0.83	1.12	0.59	0.26	0.99	2.56	0.057	0.39	0.15	1.18	0.061
CD4
	28z		BBz		A	B	C	D	E	F	G	H	I	J	TCR-
0	5.35	4.75	5.46	5.86	3.58	5.12	2.95	8.46	11.7	4.96	4.72	6.54	6.06	6.67	39	44
	5.5	4.72	5.84	6.55	4.56	5.58	3.62	9.06	13.6	4.19	4.38	6.41	5.29	4.91	38.8	44.8
1	16.61	34.202	23.15	44.197	27.778	26.792	30.775	20.99	30.17	14.77	16.87	29.255	22.5	28.7936	31.65	36.44
	18.24	36.04	21.26	48.241	32.774	28.768	33.014	21.13	29.88	14.64	15.29	27.204	20.51	29.9765	30.85	37.897
2	27.36	32.6019	34.57	28.7445	37.892	36.2369	34.588	37.89	32.61	37.68	32.68	45.3216	24.37	45.2614	22.19	15.763
	26.12	31.8309	35.52	27.474	37.6297	34.5821	34.1781	38.58	31.95	36.99	32.62	46.4254	26.48	43.9785	23.28	13.77
3	33.37	22.96	29.32	16.3615	23.155	24.21	26.0827	23.13	20.12	33.52	33.25	16.9873	33.14	17.3578	7.02	3.502
	32	21.5604	30.26	13.5903	20.131	24.876	24.2331	22.93	19.12	34.35	34.76	18.4724	33.73	18.2721	6.83	3.3
4	15.6	4.91	7.1	4.49596	6.96618	7.23318	5.22857	8.88	5.24	8.74	11.79	1.80196	13.37	1.857	0.22	0.236
	15.88	5.25749	6.7	3.83334	4.54	5.80405	4.641	7.77	5.18	9.37	12.15	1.46681	13.49	2.872	0.22	0.219
5	1.64	0.51	0.43	0.36	0.68	0.53	0.37	0.57	0.19	0.42	0.62	0.074	0.52	0.027	0.01	0.093
	2.11	0.59	0.47	0.3	0.42	0.44	0.35	0.5	0.2	0.49	0.88	0.057	0.56	0.06	0	0

## Sheet: Figure 5d and Sup. Figure15a
Figure 5e; CAR T cell killing of SKBR3-GFP tumor cells; Fluorescence change normalized to first time point
TIME (h)	28z				BBz				A		B		C		D		E		F		G		H		I		J		TCR-				SKBR3-only
4	0	0	0*	0	0	0	0*	0	0*	0	0*	0	0*	0	0	0	0	0	0	0	0	0	0*	0	0	0	0	0	0	0	0	0	0	0	0	0
10	4.08077e+07	3.63733e+07	1.328088786e+007*	4.33421e+07	3.11305e+07	3.27167e+07	-1.776395235e+007*	5.09875e+07	-1.162561933e+007*	4.89474e+07	1639661.044*	5.08899e+07	-5.754475652e+007*	5.40598e+07	2.60172e+07	3.7754e+07	1.07271e+07	3.94689e+07	2.17425e+06	3.82198e+07	5.64809e+06	4.95772e+07	1.90404395e+007*	5.25349e+07	3.14583e+07	4.21703e+07	1.66733e+07	4.93973e+07	4.02659e+07	3.18481e+07	-1.56649e+06	4.43942e+07	5.10016e+07	3.12303e+07	-1.64591e+07	4.729e+07
16	7.31537e+07	6.56341e+07	-2692488.219*	5.49219e+07	6.22285e+07	5.70593e+07	-1.915112257e+007*	7.89298e+07	-6.692076293e+007*	3.54874e+07	-1.750101561e+007*	6.23999e+07	-8.374169955e+007*	6.31423e+07	3.02855e+07	6.70269e+07	1.50341e+06	6.71049e+07	-2.04879e+06	4.69705e+07	2.31975e+07	7.85777e+07	3.551986227e+007*	9.40787e+07	5.98716e+07	7.83527e+07	6.18944e+07	8.98627e+07	8.79853e+07	8.09848e+07	4.44508e+07	9.90983e+07	9.58107e+07	7.49551e+07	7.81033e+06	1.07116e+08
22	8.96125e+07	7.07145e+07	-4.408174045e+007*	4.34825e+07	7.06476e+07	5.27968e+07	-4.058573333e+007*	8.39162e+07	-1.247005933e+008*	3.99647e+06	-4.954197584e+007*	4.04758e+07	-1.174229357e+008*	6.70337e+07	2.42777e+07	7.90736e+07	-4.4599e+06		418784	4.58849e+07	4.45313e+07	1.19195e+08	3.789763815e+007*	1.34822e+08	7.67206e+07	104404405	9.26631e+07	1.37001e+08	1.22597e+08	1.20345e+08	1.04053e+08	1.63155e+08	1.30403e+08	9.87253e+07	5.86201e+07	1.7777e+08
28	9.04361e+07		-6.042504683e+007*	3.92572e+07	6.96257e+07	4.11614e+07	-5.843208129e+007*	7.83102e+07	-1.558833141e+008*	-1.30599e+07	-5.23535822e+007*	4.06709e+07	-1.331721666e+008*	7.15626e+07	7.23285e+06	5.88856e+07		7.34006e+07	1.16468e+07	4.01114e+07	6.05935e+07	1.32763e+08	5.291350491e+007*	1.81181e+08	9.45157e+07	1.15475e+08	1.16013e+08	1.78024e+08	1.58347e+08	156481392	1.39819e+08	2.23043e+08	1.74342e+08	1.28143e+08	1.08586e+08	2.36645e+08
34	8.35361e+07	3.80022e+07	-9.535441512e+007*	3.86628e+07	6.26616e+07	1.15827e+07	-9.299716529e+007*	6.2704e+07	-1.871552355e+008*	-4.43918e+07	-8.316585935e+007*	1.89717e+07	-1.497628511e+008*	6.14073e+07		2.95789e+07	6.86016e+06	9.8418e+07	9.76226e+06	4.84722e+07	7.0684e+07	141305649	4.217214303e+007*	2.19205e+08	1.19499e+08	1.46509e+08	1.45112e+08	2.19314e+08	2.07057e+08	2.05097e+08	1.98596e+08	2.93071e+08	2.16962e+08	1.70679e+08	1.68799e+08	3.10239e+08
40	5.31962e+07	5.15964e+06	-1.239342787e+008*	1.36955e+06	4.01243e+07	-3.89807e+07	-1.601894597e+008*	-1.77601e+07	-2.491718638e+008*	-9.74952e+07	-1.232719589e+008*	-4.73635e+07	-1.773664334e+008*	8.97679e+06	-8.29442e+07	-2.47703e+07	1.21647e+07	1.14865e+08	7.22308e+06	5.91837e+07	8.21077e+07	1.55315e+08	1.759227513e+007*	1.97713e+08	1.29219e+08	1.6736e+08	1.76374e+08	2.276e+08	2.56771e+08	2.56045e+08	2.946e+08	3.81767e+08	264919990	2.11488e+08	2.40275e+08	4.06816e+08
46	2.49337e+07	-2.66346e+07	-1.604110727e+008*	-5.36122e+07	8.00024e+06	-8.5207e+07	-2.121513848e+008*	-9.67549e+07	-2.934416789e+008*	-1.52636e+08	-2.010745968e+008*	-1.41164e+08	-2.187801444e+008*	-5.03314e+07	-1.1809e+08	-9.01743e+07	7.56315e+06	1.29614e+08	1.56732e+07	7.00252e+07	8.24209e+07	1.33243e+08	-5.294781492e+007*	1.44149e+08	1.52976e+08	1.91372e+08	1.84174e+08	2.09055e+08	3.12989e+08	3.19722e+08	4.08107e+08	4.58402e+08	318043662	2.64319e+08	3.34181e+08	5.02227e+08
52	-1.03692e+07	-5.64839e+07	-1.939217036e+008*	-1.04148e+08		-1.33058e+08	-2.486394409e+008*	-1.59698e+08	-3.209992054e+008*	-2.07837e+08	-2.381157215e+008*	-2.02914e+08	-2.50195491e+008*	-9.86738e+07	-1.53255e+08	-1.57734e+08	-2.39067e+06	1.31187e+08	3.01206e+07	6.95237e+07	7.2916e+07	1.12891e+08	-9.63828796e+007*	1.09367e+08	1.55367e+08	2.09266e+08	1.741e+08	2.17774e+08	3.70118e+08	3.72281e+08	4.92797e+08	5.51886e+08	3.83265e+08	3.21424e+08	4.23379e+08	6.10777e+08
58	-4.27305e+07	-8.4824e+07	-2.216592065e+008*	-149654010	-5.59463e+07	-1.67123e+08	-2.857081525e+008*	-2.12234e+08	-3.324933153e+008*	-2.51929e+08	-2.710683177e+008*	-2.48634e+08	-2.687272459e+008*	-1.50467e+08	-172365151	-2.11483e+08	-1.2723e+07	1.32609e+08	4.26232e+07	7.70902e+07	7.20183e+07	8.88135e+07	-1.245141206e+008*	5.83462e+07	1.64343e+08	2.29573e+08	1.8841e+08	2.33592e+08		4.44303e+08	6.23446e+08	6.81797e+08	456572799	3.80161e+08	5.34756e+08	7.20178e+08
64	-8.34068e+07	-1.19735e+08	-2.438522284e+008*	-189672240	-8.56844e+07		-2.969785288e+008*	-2.55559e+08	-3.419025596e+008*	-291493579	-2.956064331e+008*	-2.79945e+08	-2.866853074e+008*	-2.12533e+08	-1.91514e+08	-2.56073e+08	-2.82606e+07	1.22341e+08	5.4525e+07	7.53402e+07	5.84781e+07	5.32746e+07	-1.498407247e+008*	2.12594e+07	1.78854e+08		2.30018e+08	2.55055e+08	5.2626e+08	5.32607e+08	809189851	8.35438e+08	5.38325e+08	4.60044e+08	6.72076e+08	864320062
70	-1.24929e+08	-1.58888e+08	-2.503266031e+008*	-2.17256e+08	-1.1781e+08	-2.43034e+08	-3.032130108e+008*	-2.83866e+08	-3.460679498e+008*	-3.13056e+08	-3.11919288e+008*	-3.02263e+08	-2.973100993e+008*	-2.49885e+08	-2.04799e+08	-305006967	-3.85589e+07	1.07178e+08	6.84233e+07		2.32849e+07	881970	-1.647287932e+008*	9.96401e+06	1.82596e+08	2.66762e+08	2.99708e+08	2.92477e+08	6.23103e+08	6.40239e+08	9.6261e+08	1000642180	620446026	5.53912e+08	816014933	1019875291
3:1
TIME (h)	28z				BBz				A		B		C		D		E		F		G		H		I		J		TCR-				SKBR3-only
4	0	0	0*	0	0	0	0*	0	0	0	0	0	0	0	0	0	0	0	0	0	0	0	0	0	0	0	0*	0	0	0	0	0	0	0	0	0
10	1.17134e+07	2.35044e+07	-3.384823596e+007*	3.9025e+07	1.97795e+07	1.71145e+07	-2.597463002e+007*	5.31457e+07	2.10605e+07	2.78276e+07	2.03827e+07	3.33507e+07	4.19178e+07	4.55651e+07	4.38949e+07	36742172	1.40077e+07	1.91905e+07	1.66496e+07	1.82047e+07	4.09267e+07	4.73528e+07	2.64052e+07	5.32056e+07	3.71206e+07	3.21859e+07	-2.678576282e+007*	5.891e+07	3.38341e+07	4.06809e+07	-1.51571e+07	5.17719e+07	4.10228e+07	3.65376e+07	-1.40114e+07	4.67361e+07
16	9.41352e+06	1.58177e+07	-1.717831183e+008*	-1.21848e+07	2.59958e+06	-7.35711e+06	-1.407991875e+008*	4.18242e+07	-8.68285e+07	-7.77172e+07	-6.53961e+07	-1.07139e+07	-1.46098e+07	-1.25387e+07	2.87017e+07	2.41114e+07	-1.33166e+07	-8.569e+06	-3.97421e+07	-3.17107e+07	6.27754e+07	6.93986e+07	-5.21751e+06	6.22025e+07	6.01451e+07	5.86672e+07	-7.970534531e+007*	7.91377e+07	8.29375e+07	9.25538e+07	1.05935e+07	1.08915e+08	8.18128e+07	7.40006e+07	-7.03666e+06	1.06591e+08
22		-7.49884e+07	-2.865538969e+008*	-9.58807e+07	-7.79603e+07	-9.95782e+07	-2.674699813e+008*	-4.54582e+07	-2.30036e+08	-2.14839e+08	-1.79338e+08	-1.03589e+08	-1.136e+08	-104310049	-8.48839e+07	-8.974e+07		-7.64503e+07	-1.06805e+08	-1.0383e+08	4.1246e+07	6.4518e+07	-2.54305e+07	6.98334e+07	5.67516e+07	5.79154e+07	-9.828518975e+007*	9.91485e+07	1.09183e+08	1.31915e+08	5.97684e+07	181285510	1.16232e+08	1.06626e+08	3.08652e+07	1.69935e+08
28	-1.84163e+08	-1.94341e+08	-3.44405551e+008*	-1.51964e+08	-1.7823e+08	-1.97518e+08	-3.442398055e+008*	-1.26674e+08	-3.0143e+08	-2.71194e+08	-2.42452e+08	-152982522	-1.75577e+08	-1.63479e+08	-2.27183e+08	-2.64002e+08	-1.27888e+08	-1.51274e+08	-1.74511e+08	-1.62098e+08	-1.11334e+07	1.83847e+07	-4.7591e+07	6.28471e+07	3.68688e+07	2.63057e+07	-1.237594639e+008*	1.08765e+08	1.32905e+08	1.66548e+08	1.04267e+08	2.42823e+08	1.51883e+08	1.28421e+08	8.35938e+07	2.36654e+08
34	-2.5572e+08	-2.96306e+08	-3.767475069e+008*	-198340222	-2.63357e+08	-2.90781e+08	-3.729365127e+008*	-1.82125e+08	-348395863	-3.20689e+08	-2.96868e+08	-1.95822e+08	-2.42752e+08	-2.1754e+08	-3.17502e+08	-3.65117e+08	-1.67353e+08	-2.0891e+08	-2.18114e+08	-2.04777e+08	-6.9497e+07	-4.28236e+07	-8.63012e+07	3.42005e+07	-3.8926e+06	-2.13573e+07	-1.410162969e+008*	9.28929e+07	1.89544e+08	2.19449e+08	1.43706e+08	3.05925e+08	2.00935e+08	1.7702e+08	1.37921e+08	3.05625e+08
40	-3.1348e+08	-3.5563e+08	-3.97408659e+008*	-2.67716e+08	-325018554	-3.58212e+08	-3.973599137e+008*	-260955801	-3.9245e+08	-3.69897e+08	-3.51561e+08	-2.71088e+08	-3.26453e+08	-2.91431e+08	-3.67287e+08	-404395938	-2.09921e+08	-2.60543e+08	-2.54478e+08		-1.33985e+08	-1.27543e+08	-2.00659e+08	-9.38072e+07	-6.63389e+07	-8.15445e+07	-2.286222963e+008*	2.26376e+07	2.38632e+08	2.69899e+08	2.25476e+08	3.80949e+08	256999262	2.16393e+08	2.15001e+08	3.97345e+08
46	-3.52675e+08	-3.80354e+08	-4.028812163e+008*	-319970827	-3.65837e+08	-3.90165e+08	-4.011930181e+008*	-3.15162e+08	-4.04221e+08	-3.92427e+08	-3.93335e+08	-3.4727e+08	-3.65952e+08	-3.35467e+08	-3.95078e+08	-4.14615e+08	-2.46263e+08	-2.99263e+08	-2.85329e+08	-2.79752e+08	-1.85203e+08	-1.99685e+08	-264617352	-1.74382e+08	-114782311	-1.37267e+08	-2.663747685e+008*	-3.92998e+07	3.02672e+08	3.29834e+08	3.11779e+08	4.78569e+08	3.14606e+08	2.688e+08	2.92409e+08	5.06504e+08
52	-3.74266e+08	-3.94277e+08	-4.047426316e+008*	-3.52277e+08	-3.91447e+08	-4.03387e+08	-4.040703733e+008*	-349035790	-410584090	-4.0368e+08	-402079238	-3.77692e+08	-3.89878e+08	-3.64849e+08	-404659093	-417588331	-2.81721e+08	-3.30531e+08	-314068355	-3.14612e+08	-2.27904e+08	-2.57703e+08	-309875402	-2.36762e+08	-1.76406e+08	-2.07094e+08	-2.933542248e+008*	-9.57817e+07	3.63645e+08	4.03402e+08	3.99083e+08	5.76984e+08	3.72446e+08	3.20159e+08	3.81847e+08	6.0458e+08
58	-3.89841e+08	-4.02254e+08	-4.05835846e+008*	-3.74802e+08	-4.02715e+08	-4.11772e+08	-4.061482217e+008*	-3.79653e+08	-4.12994e+08	-4.10354e+08	-4.07628e+08	-3.92996e+08	-3.99355e+08	-3.86541e+08	-4.10945e+08	-4.19313e+08		-3.5381e+08	-339817700	-3.38572e+08	-2.6279e+08	-303132986	-3.49141e+08	-2.897e+08	-2.31244e+08	-2.40333e+08	-3.242646207e+008*	-1.48846e+08	4.3367e+08	4.83344e+08	5.0763e+08	6.94454e+08	4.32977e+08		4.52726e+08	7.34552e+08
64	-3.98634e+08	-4.08914e+08	-4.057964057e+008*	-3.91183e+08	-409681070	-4.16095e+08	-4.071576682e+008*	-3.98734e+08	-4.14913e+08	-4.13453e+08	-4.10738e+08	-3.99789e+08	-4.03935e+08	-3.95525e+08	-4.16046e+08	-4.19898e+08	-3.47368e+08	-3.72321e+08	-3.56885e+08	-365749879	-2.99004e+08	-3.29029e+08	-3.73369e+08	-3.31901e+08	-2.82168e+08	-2.91776e+08	-3.444507131e+008*	-178192727	5.2075e+08	5.72896e+08	6.38028e+08	860404694	5.10618e+08	4.68437e+08	5.79201e+08	8.92681e+08
70	-4.07704e+08	-413744231	-4.069626054e+008*	-4.00131e+08	-4.13273e+08	-4.17598e+08	-4.075561638e+008*	-4.04483e+08	-4.1482e+08	-4.15129e+08	-4.11692e+08	-4.04008e+08	-4.08784e+08	-4.01046e+08	-4.17772e+08	-4.19363e+08	-3.74556e+08	-3.89677e+08	-3.73366e+08	-3.91118e+08	-3.41136e+08	-3.509e+08	-3.84185e+08	-3.51439e+08	-334892327	-332364813	-3.523222341e+008*	-1.85781e+08	5.85818e+08	6.7337e+08	770627052	1028917393	5.96604e+08	5.44612e+08	6.92488e+08	1062063697
8:1
TIME (h)	28z				BBz				A		B		C		D		E		F		G		H		I		J		TCR-				SKBR3-only
4	0	0	0	0	0	0	0	0	0	0	0	0	0	0	0	0	0	0	0	0	0	0	0	0	0	0	0	0	0	0	0*	0	0	0	0	0
10	-3.31119e+07	-4.25601e+07	7.68358e+06	-419809	-4.86591e+07	-5.21617e+07	8.81269e+06	3.86579e+07	-1.8295e+07	-4.10859e+07	-2.77587e+07	-1.19457e+07	-122746	4.58112e+06	-2.65347e+07	-3.98657e+07	-4.55636e+07	-4.25807e+07	-6.5749e+07	-5.66089e+07	-552735	4.66994e+06	4.84866e+07	4.14111e+07	9.59161e+06	1.53523e+07	5.1968e+07	4.75642e+07	4.90935e+07		1.872205421e+007*	5.16338e+07	3.16941e+07	3.33938e+07	-2.64143e+06	4.98467e+07
16	-1.62151e+08	-1.66458e+08	-1.81199e+08	-1.86601e+08	-2.21933e+08	-1.96578e+08	-1.66368e+08	-8.56144e+07	-2.10561e+08	-2.51942e+08	-1.79101e+08	-1.7965e+08	-1.77628e+08	-1.742e+08	-190134240	-198208195	-191930655	-1.74439e+08	-2.13578e+08	-2.14565e+08	-4.07399e+07	-4.21316e+07	-1.8968e+07	-2.42931e+07	-1.06989e+07	-3.06765e+07	-1.46393e+06	1200.52	9.31749e+07	1.02049e+08	4.538620513e+007*	1.06526e+08	7.36731e+07	7.90919e+07	2.87616e+07	1.09087e+08
22	-3.4683e+08	-3.29201e+08	-3.56667e+08	-3.18426e+08	-3.81291e+08	-3.54386e+08	-3.40998e+08	-2.20598e+08	-3.50161e+08	-3.65424e+08	-3.11725e+08	-3.32568e+08	-3.37614e+08	-3.33713e+08	-3.83797e+08	-3.80206e+08	-3.49122e+08	-3.20829e+08	-3.40272e+08	-3.45842e+08	-1.52131e+08	-1.75951e+08	-1.34222e+08	-1.33073e+08	-138085291	-139189371	-5.99096e+07	-5.86191e+07	1.21276e+08	1.3409e+08	1.061542032e+008*	1.68411e+08	1.01359e+08	1.09877e+08	8.40073e+07	1.66088e+08
28	-407793967	-4.02281e+08	-4.00018e+08	-3.7694e+08	-4.11702e+08	-4.06537e+08	-4.04746e+08	-3.16177e+08	-3.94956e+08	-4.03716e+08	-3.567e+08	-3.83454e+08	-3.90209e+08	-3.86816e+08	-4.1642e+08	-4.14965e+08	-4.00905e+08	-3.94439e+08	-3.92637e+08	-3.95353e+08	-2.75995e+08	-3.21629e+08	-2.64473e+08	-2.31222e+08	-2.8444e+08	-2.70255e+08	-1.39224e+08	-1.1537e+08	1.6194e+08	1.70021e+08	1.686386322e+008*	2.2575e+08	1.38171e+08	1.45006e+08	1.4514e+08	2.3198e+08
34	-4.16998e+08	-4.15852e+08	-4.11548e+08	-3.97322e+08	-4.18023e+08	-4.16519e+08	-4.16721e+08	-3.65021e+08	-4.09309e+08	-4.13623e+08	-3.86397e+08	-4.04081e+08	-4.10992e+08	-4.09308e+08	-4.19604e+08	-4.18702e+08	-4.14887e+08	-4.12478e+08	-4.10764e+08	-4.09296e+08	-3.6495e+08	-3.93699e+08	-3.58402e+08	-3.09572e+08	-3.69932e+08	-3.58673e+08	-2.22455e+08	-1.68019e+08	2.15246e+08	2.28481e+08	2.313755084e+008*	2.8119e+08	1.83838e+08	1.82064e+08	2.15346e+08	2.99649e+08
40	-4.17643e+08	-4.18807e+08	-4.14333e+08	-4.10526e+08		-4.18502e+08	-4.1925e+08	-396631805	-4.16722e+08	-4.16688e+08	-406952101	-4.10071e+08	-4.17993e+08	-4.15147e+08	-4.20336e+08	-4.19384e+08	-4.19376e+08	-4.18677e+08	-4.15243e+08	-4.11778e+08	-4.04794e+08	-4.12511e+08	-4.13566e+08	-3.77146e+08	-4.07528e+08	-4.0331e+08	-3.49679e+08	-2.76549e+08	2.82627e+08	2.96407e+08	2.829675547e+008*	3.47748e+08	2.26565e+08		2.94324e+08	3.99263e+08
46	-4.1777e+08	-4.19609e+08	-4.15277e+08	-414316285	-4.19583e+08	-4.19432e+08	-4.19361e+08	-4.08298e+08	-4.19793e+08	-4.16716e+08	-4.1394e+08	-4.09983e+08	-4.19349e+08	-4.15949e+08	-4.20261e+08	-4.19525e+08	-4.19942e+08	-4.20011e+08	-4.16649e+08	-4.12737e+08	-4.14893e+08	-4.16931e+08	-4.19388e+08	-3.97049e+08	-4.17033e+08	-414537670	-3.95308e+08	-3.38054e+08	3.50991e+08	383334794	3.34347003e+008*	4.24719e+08	2.82862e+08	268793770	3.90284e+08	4.87556e+08
52	-4.18706e+08	-4.19872e+08	-4.15264e+08	-4.17213e+08	-4.19624e+08	-4.19805e+08	-4.19551e+08	-4.13031e+08	-4.20151e+08	-4.16911e+08	-4.15726e+08	-4.10809e+08	-4.19909e+08	-4.15894e+08		-4.19368e+08	-4.19953e+08	-4.20233e+08	-4.16855e+08	-4.13035e+08	-417517985	-417814038	-4.19919e+08	-4.0542e+08	-4.18756e+08	-4.18926e+08	-4.09768e+08	-3.67369e+08	407343366	4.58764e+08	3.727064901e+008*	5.31495e+08	3.40717e+08	325653623	4.77261e+08	6.04169e+08
58	-4.19304e+08	-4.19348e+08	-4.15534e+08	-4.17743e+08	-4.19215e+08	-4.19526e+08	-419715139	-4.15196e+08	-4.20167e+08	-4.16764e+08	-4.15603e+08	-4.10983e+08	-4.20083e+08	-415401900	-4.20472e+08	-4.18901e+08	-4.20349e+08	-4.20457e+08	-4.17405e+08	-4.1274e+08	-4.17938e+08	-4.18281e+08	-4.20627e+08	-4.09455e+08	-4.1895e+08	-4.1911e+08	-4.15418e+08	-3.83663e+08	470101843	521650418	3.820224774e+008*	6.40258e+08	4.18091e+08	3.8076e+08	5.9078e+08	7.22673e+08
64	-4.19688e+08	-4.1858e+08	-4.15781e+08	-4.17933e+08	-4.19095e+08	-4.18978e+08	-4.19705e+08	-4.16837e+08	-4.20232e+08	-4.17173e+08	-4.15221e+08	-410717667	-4.19443e+08	-4.15279e+08	-4.20448e+08	-418013857	-4.20544e+08	-4.20472e+08	-4.16557e+08	-4.12257e+08	-4.17782e+08	-418336229	-4.20821e+08	-4.10998e+08	-4.19188e+08	-4.18835e+08	-4.1633e+08	-3.97139e+08	5.19219e+08	5.86546e+08	3.849089515e+008*	8.05463e+08	4.95128e+08	449220649	6.99814e+08	8.76767e+08
70	-4.19682e+08	-4.17579e+08	-4.15617e+08	-4.18096e+08	-4.1935e+08	-4.1867e+08	-419710244	-4.18481e+08	-4.20333e+08	-4.17151e+08	-4.15621e+08	-4.09923e+08	-418929549	-4.15647e+08	-4.20535e+08	-4.16062e+08	-4.2054e+08	-4.20059e+08	-4.15362e+08	-4.11403e+08	-4.16794e+08	-4.1784e+08	-4.20881e+08	-414015111	-4.19365e+08	-4.18564e+08	-4.16623e+08	-4.044e+08	5.29662e+08	6.50796e+08	3.984853667e+008*	9.87699e+08	5.80403e+08	5.24305e+08	8.36844e+08	1061292359

## Sheet: Figure 5e and Sup. Figure 15B
Figure 5e; CAR T cell killing of MCF7-GFP tumor spheroids; Fluorescence change normalized to first time point
1:1
TIME (h)	28z				BBz				A		B		C		D		E		F		G		H		I		J		TCR-				SKBR3-only
0	0	0*	0	0	0	0	0	0	0	0	0	0	0	0	0	0	0	0	0	0	0	0	0	0	0	0	0	0	0	0	0	0	0	0	0	0
4	3.83469e+07	4.232155352e+007*	2.3496e+07	1.57106e+07	5.52703e+07	5.60889e+07	1.37612e+07	1.2535e+07	6.20995e+07	6.02888e+07	6.02016e+07	6.03252e+07	5.88983e+07	6.41883e+07	7.97988e+06	1.2129e+07	1.52247e+07	6.49569e+06	2.42371e+07	1.51107e+07	2.61371e+07	1.95735e+07	4.70781e+07	5.82334e+07	2.22155e+07	1.23303e+07	4.15463e+07	5.23856e+07	3.02211e+07	2.71945e+07	1.08982e+07	4.29437e+06	2.27132e+07	2.17606e+07	7.96506e+06	5.16876e+06
8	1.1133e+08	1.344935225e+008*	1.07374e+08	9.63992e+07	1.44355e+08	1.57406e+08	8.8066e+07	6.32817e+07	1.55852e+08	1.50567e+08	1.54634e+08	1.48358e+08	1.57926e+08	1.5289e+08	9.04733e+07	9.62969e+07	102452553	7.52539e+07	9.9574e+07	8.27116e+07	1.04149e+08	95219193	1.27917e+08	154263147	1.04032e+08	8.11606e+07	1.19929e+08	1.3064e+08	7.57702e+07	6.47921e+07	3.80246e+07	2.84737e+07	4.45896e+07	4.07895e+07	2.00436e+07	1.89451e+07
12	1.48556e+08	1.919648387e+008*	1.71209e+08	1.55276e+08	1.81846e+08	188300894	1.54752e+08	1.24593e+08	1.82853e+08	1.63827e+08	2.06744e+08	1.88199e+08	1.99564e+08	1.92033e+08	1.49545e+08	1.54402e+08	1.57703e+08	1.28616e+08	1.53498e+08	135932579	157926665	1.52702e+08	1.54836e+08	1.89288e+08	1.69477e+08	1.45702e+08	1.69598e+08	1.73694e+08	1.09838e+08	104284945	7.21161e+07	6.03639e+07	6.10424e+07	5.77593e+07	3.18272e+07	2.80992e+07
16	1.34476e+08	1.912079059e+008*	1.68739e+08	1.66996e+08	1.6366e+08	1.51876e+08	1.72401e+08	1.75659e+08	143513266	1.02124e+08	1.95867e+08	1.43595e+08	2.05621e+08	1.79209e+08	1.61904e+08	1.66631e+08	1.65896e+08	1.36572e+08	1.7089e+08	1.58062e+08	1.89869e+08	1.78524e+08	1.71599e+08	2.08446e+08	1.97783e+08	1.76939e+08	191512662	2.03752e+08	1.40334e+08	1.36746e+08	106338812	9.36956e+07	8.17888e+07	7.66188e+07	4.65577e+07	4.13431e+07
20	6.86084e+07	1.19862911e+008*	9.08218e+07	1.20004e+08	8.81828e+07	4.84681e+07	1.38963e+08	1.57442e+08	5.04968e+07	-4.01911e+06	1.0185e+08	4.4519e+07	146126240	9.26282e+07	1.17548e+08	1.32043e+08	1.36134e+08	107414871	1.62636e+08	1.49181e+08	1.92684e+08	1.75463e+08	164470936	1.90394e+08	2.03741e+08	177899205	182943901	1.95057e+08	1.70739e+08	161529990	1.37606e+08	1.23041e+08	1.00219e+08	9.16426e+07	5.66408e+07	5.14976e+07
24	-4.67264e+07	2.14945272e+007*	-1.89737e+07	4.89591e+07	-4.57009e+07	-8.39067e+07	7.73631e+07	1.11297e+08	-6.58262e+07	-1.52922e+08	-7.40701e+06	-8.98373e+07	4.2477e+07	-2.879e+07	4.70566e+07	6.59589e+07	7.46788e+07	5.12978e+07	1.16347e+08	1.1566e+08	1.72849e+08	1.41348e+08	1.38232e+08	1.37831e+08	1.88435e+08	1.63633e+08	1.57293e+08	1.59233e+08	195614510	1.82608e+08	1.66449e+08	1.49755e+08	1.16976e+08	1.05272e+08	7.17933e+07	6.01949e+07
28	-176525340	-1.077275346e+008*	-1.45074e+08	-8.34456e+07	-1.71361e+08	-2.14794e+08	-1.91001e+07	2.99231e+07	-2.01949e+08	-2.62407e+08	-155996319	-2.15028e+08	-1.04076e+08	-1.72845e+08	-6.47879e+07	-2.97662e+07	-1.39236e+07	-1.97908e+07	48541323	5.27214e+07	1.233e+08	8.36034e+07	7.55307e+07	3.17065e+07	1.5461e+08	1.21674e+08	1.05612e+08	7.72724e+07	2.12578e+08	2.06194e+08	1.91002e+08	1.68732e+08	1.28106e+08	1.18131e+08	7.82322e+07	6.99065e+07
32	-2.78715e+08	-2.202544682e+008*	-2.6192e+08	-2.01695e+08	-2.83708e+08	-3.17607e+08	-1.44081e+08	-7.45317e+07	-289219748	-3.22782e+08	-2.56697e+08	-2.98656e+08	-2.27676e+08	-2.85261e+08	-1.85795e+08	-1.34974e+08	-1.20368e+08	-1.27268e+08	-4.53584e+07	-2.13404e+07	4.16233e+07	538567	-3.73026e+07	-7.12127e+07	7.82934e+07	5.75155e+07	4.52813e+07	-1.00937e+07	2.33491e+08	213390017	2.08531e+08	1.90221e+08	1.39713e+08	1.31429e+08	8.20657e+07	7.59456e+07
36	-3.39197e+08	-2.949650427e+008*	-3.39971e+08	-3.10496e+08	-3.49792e+08	-361207920	-2.62597e+08	-1.85143e+08	-3.48261e+08	-3.62636e+08	-3.27045e+08	-3.4221e+08	-3.11818e+08	-3.47859e+08	-2.97173e+08	-2.42666e+08	-2.22008e+08	-2.25844e+08	-1.65176e+08	-1.19208e+08	-6.53274e+07	-1.07645e+08	-1.21683e+08	-1.74156e+08	-2.27536e+07	-2.19823e+07	-6.2487e+07	-1.0122e+08	2.52289e+08	2.20289e+08	2.25637e+08	203329300	1.4097e+08	139353251	8.54131e+07	7.86803e+07
40	-364663938	-3.398228926e+008*	-3.78654e+08	-3.63474e+08	-3.72033e+08	-383000790	-3.31054e+08	-282707138	-3.75515e+08	-3.87354e+08	-3.6659e+08	-3.62785e+08	-3.62334e+08	-3.73811e+08	-3.50015e+08	-3.18688e+08	-3.13411e+08	-3.09106e+08	-2.58904e+08	-2.13117e+08	-1.66204e+08	-2.03046e+08	-1.95543e+08	-2.4705e+08	-1.21433e+08	-1.25537e+08	-1.44159e+08	-1.88296e+08	2.59885e+08	2.25879e+08	2.46038e+08	2.14696e+08	1.45768e+08	1.47417e+08	8.9738e+07	8.69665e+07
44	-3.79462e+08	-3.307813622e+008*	-3.93882e+08	-3.8636e+08	-3.88533e+08	-3.93883e+08	-3.72664e+08	-3.47418e+08	-388000010	-3.95645e+08	-3.78993e+08	-3.75787e+08	-3.84139e+08	-3.91512e+08	-3.80338e+08	-3.62132e+08	-3.64396e+08	-3.56174e+08	-3.33906e+08	-2.87021e+08	-2.79239e+08	-2.94338e+08	-272141712	-3.06977e+08	-2.17772e+08	-2.13255e+08	-2.11795e+08	-2.58915e+08	267682134	222510801	261894313	2.21265e+08	1.53716e+08	152932846	9.25891e+07	9.00967e+07
48	-388628697	-3.405925446e+008*	-4.05744e+08	-3.99118e+08	-3.93334e+08	-4.01188e+08	-3.90554e+08	-3.8351e+08	-3.95317e+08	-3.98499e+08	-3.84085e+08	-3.87438e+08	-3.93751e+08	-3.96409e+08	-3.93998e+08	-3.82782e+08	-3.8734e+08	-3.8565e+08	-3.74693e+08	-3.43065e+08	-3.4453e+08	-3.51285e+08	-3.23344e+08	-3.39423e+08	-2.89991e+08	-2.86798e+08	-2.68675e+08	-3.04037e+08	2.57876e+08	2.00063e+08	2.81813e+08	2.31056e+08	1.5847e+08	1.52135e+08	9.52703e+07	9.60893e+07
52	-396266696	-3.406960999e+008*	-4.09002e+08	-4.0223e+08	-4.0067e+08	-4.03882e+08	-3.96851e+08	-3.99324e+08	-3.97566e+08	-4.00018e+08	-3.92298e+08	-392562152	-3.98837e+08	-4.01032e+08	-4.00421e+08	-3.94433e+08	-398490637	-3.96837e+08	-3.90326e+08	-3.6717e+08	-3.73628e+08	-3.79646e+08	-3.62866e+08	-3.62223e+08	-3.49358e+08	-3.49522e+08	-2.97301e+08	-3.44303e+08	2.59642e+08	2.10842e+08	2.95959e+08	2.47324e+08	158365061	1.50044e+08	1.01939e+08	1.01657e+08
56	-4.00371e+08	-3.425016115e+008*	-4.09854e+08	-4.04441e+08	-4.0234e+08	-4.04289e+08	-402553651	-4.03179e+08	-4.01661e+08	-4.00167e+08	-393799289	-4.01874e+08	-4.02855e+08	-4.04019e+08	-4.06349e+08	-4.00407e+08	-4.04148e+08	-4.0449e+08	-400047187	-3.8143e+08	-3.91123e+08	-3.89786e+08	-380968999	-3.77956e+08	-3.82214e+08	-3.77684e+08	-329001960	-3.55067e+08	2.64098e+08	2.05e+08	3.09974e+08	2.53671e+08	1.59633e+08	1.44993e+08	1.04791e+08	1.00916e+08
60	-401144169	-3.488591176e+008*	-4.11088e+08	-4.06544e+08	-4.0329e+08	-4.06025e+08	-4.0556e+08	-4.08289e+08	-4.03159e+08	-4.02763e+08	-398903430	-4.03546e+08	-4.04283e+08	-4.07257e+08	-4.08074e+08	-4.05403e+08	-4.07621e+08	-4.08124e+08	-4.03785e+08	-3.89379e+08	-4.00001e+08	-3.95771e+08	-3.85512e+08	-3.84829e+08	-3.94754e+08	-3.9279e+08	-3.50209e+08	-3.6724e+08	2.51278e+08	1.88982e+08	313794455	2.58178e+08	1.55608e+08	1.36079e+08	1.06337e+08	9.91483e+07
64	-404088066	-3.510169001e+008*	-4.11462e+08	-4.07284e+08	-4.04641e+08	-4.06998e+08	-4.05888e+08	-4.10928e+08	-4.04441e+08	-4.0444e+08	-4.00162e+08	-4.02149e+08	-4.0553e+08	-4.06695e+08	-4.0863e+08	-4.07533e+08	-4.08728e+08	-4.08617e+08	-4.05733e+08	-3.96351e+08	-4.02785e+08	-4.0204e+08	-3.88375e+08	-3.90139e+08	-4.006e+08	-3.98672e+08	-3.64e+08	-3.73695e+08	2.37801e+08	1.69944e+08	3.16807e+08	2.55e+08	1.49929e+08	1.25788e+08	1.03872e+08	9.90243e+07
68	-4.04564e+08	-3.495566396e+008*	-4.12341e+08	-4.08973e+08	-4.05926e+08	-4.07754e+08	-409274164	-4.11358e+08	-4.06366e+08	-4.05081e+08	-4.02574e+08	-4.0292e+08	-4.06842e+08	-4.07386e+08	-4.1055e+08	-4.08229e+08	-4.1072e+08	-4.09994e+08	-4.067e+08	-3.99908e+08	-4.03979e+08	-4.06707e+08	-3.92042e+08	-3.91648e+08	-4.03259e+08	-4.01199e+08	-3.72577e+08	-3.80205e+08	2.12802e+08	1.55851e+08	3.23143e+08	2.57175e+08	1.43772e+08	1.07558e+08	9.94235e+07	100529837
72	-405564992	-3.485620597e+008*	-4.11982e+08	-4.08942e+08	-4.07927e+08	-408300355	-4.10059e+08	-4.1173e+08	-4.06522e+08	-405040364	-4.04158e+08	-4.03482e+08	-4.07435e+08	-4.08204e+08	-4.11313e+08	-4.09125e+08	-4.10308e+08	-4.1052e+08	-408731260	-4.01238e+08	-4.05849e+08	-4.08383e+08	-3.94938e+08	-3.94891e+08	-4.04898e+08	-4.03089e+08	-3.79191e+08	-3.84585e+08	208232837	1.35702e+08	3.30874e+08	2.58851e+08	139962915	9.32301e+07	9.80113e+07	1.00329e+08
2:1
TIME (h)	28z				BBz				A		B		C		D		E		F		G		H		I		J		TCR-				SKBR3-only
0	0	0	0	0	0	0	0	0	0	0	0	0	0	0	0	0	0	0	0	0	0	0	0	0	0	0	0	0	0	0	0	0	0	0	0	0
4	3.43035e+07	5.32655e+07	2.49825e+07	1.54615e+06	5.82184e+07	6.72204e+07	1.86031e+07	-3.7453e+06	4.55168e+07	5.19416e+07	6.00912e+07	6.44239e+07	5.76386e+07	4.63491e+07	2.43762e+07	1.00997e+07	1.40937e+07	6.33859e+06	1.73462e+07	1.72558e+07	1.63958e+07	1.49907e+07	6.34236e+07	5.87619e+07	1.78622e+07	1.76207e+07	5.98392e+07	6.36749e+07	3.80419e+07	3.66164e+07	1.04221e+07	9.47091e+06	2.00282e+07	2.60324e+07	4.6047e+06	-5.1063e+06
8	1.24469e+08	1.49673e+08	1.10895e+08	7.4139e+07	1.64114e+08	1.66669e+08	1.02374e+08	6.62376e+07	1.40703e+08	1.32772e+08	1.40131e+08	1.47032e+08	1.62797e+08	1.45493e+08	1.05838e+08	9.84835e+07	8.99872e+07	7.68265e+07	9.25196e+07	9.99716e+07	1.02234e+08	9.34375e+07	1.58637e+08	1.45149e+08	9.89295e+07	9.78862e+07	1.50024e+08	1.53085e+08	8.74143e+07	8.57468e+07	4.44063e+07	4.27604e+07	3.98394e+07	4.79221e+07	1.76606e+07	6.55911e+06
12	1.68651e+08	1.7705e+08	1.65012e+08	1.34603e+08	2.00359e+08	2.00666e+08	1.64285e+08	1.27846e+08	1.5576e+08	1.22355e+08	1.47673e+08	1.57174e+08	1.87133e+08	1.49857e+08	162505169	1.58885e+08	1.37169e+08	1.26775e+08	1.46025e+08	1.456e+08	1.58026e+08	1.47875e+08	196723415	1.74359e+08	1.64344e+08	1.55847e+08	1.92515e+08	1.88005e+08	1.2074e+08	1.26162e+08	7.88635e+07	7.80437e+07	5.62121e+07	6.45739e+07	2.66565e+07	1.8028e+07
16	9.46532e+07	8.35979e+07	1.6258e+08	1.1572e+08	1.22259e+08	1.36568e+08	160792194	1.34037e+08	9.41237e+07	3.52445e+07	7.5355e+07	7.19361e+07	1.3396e+08	9.25918e+07	1.41615e+08	1.44314e+08	1.19565e+08	1.00671e+08	1.66257e+08	1.44303e+08	1.64589e+08	1.62319e+08	1.96852e+08	1.70997e+08	1.87291e+08	1.766e+08	2.05706e+08	1.77705e+08	1.59573e+08	160544926	1.19904e+08	112300492	7.75847e+07	8.40049e+07	4.12836e+07	3.00656e+07
20	-2.39375e+07	-3.73832e+07	6.77868e+07	2.65696e+07	5.20415e+06	-8.23257e+06	8.52252e+07	5.09139e+07	-4.04662e+07	-1.05182e+08	-6.61861e+07	-6.48617e+07	-9.45871e+06	-5.70894e+07	2.95161e+07	4.38046e+07	4.14884e+07	27960267	1.30825e+08	9.49174e+07	1.31809e+08	1.35112e+08	1.66704e+08	1.17851e+08	168685088	1.59733e+08	1.79566e+08	1.37515e+08	183555959	1.83066e+08	149319145	1.40211e+08	9.20382e+07	1.01084e+08	5.30166e+07	3.89373e+07
24	-1.74856e+08	-1.58414e+08	-7.81488e+07	-1.04069e+08	-1.50385e+08	-1.59842e+08	-2.63397e+07	-7.50642e+07	-1.83417e+08	-236127713	-1.82968e+08	-1.85123e+08	-1.84435e+08	-2.00424e+08	-9.61783e+07	-7.63104e+07	-7.35762e+07	-7.82326e+07	4.52558e+07	-705749	4.56662e+07	7.20396e+07	8.50906e+07	3.29573e+07	1.20555e+08	1.01466e+08	1.30826e+08	3.90918e+07	2.07077e+08	1.96494e+08	1.78883e+08	1.71626e+08	1.05906e+08	1.15635e+08	6.4169e+07	4.64522e+07
28	-2.7953e+08	-2.61642e+08	-222893045	-2.38865e+08	-2.84062e+08	-2.85386e+08	-1.65142e+08	-2.0205e+08	-289711267	-3.30992e+08	-2.81755e+08	-2.72605e+08	-3.01503e+08	-3.06695e+08	-2.10035e+08	-2.14407e+08	-1.81197e+08	-2.02233e+08	-4.52015e+07	-126690094	-4.75494e+07	-3.106e+07	-3.33725e+07	-9.49726e+07	2.47594e+07	3.75437e+07	1.93005e+07	-7.25747e+07	2.24444e+08	2.0847e+08	2.03253e+08	1.92134e+08	1.15206e+08	131696362	7.5611e+07	5.51587e+07
32	-3.42123e+08	-3.26755e+08	-3.21213e+08	-3.26314e+08	-3.50729e+08	-3.46506e+08	-2.72027e+08	-3.09376e+08	-3.45517e+08	-3.68908e+08	-3.38898e+08	-3.27128e+08	-363467778	-3.54811e+08	-2.95575e+08	-3.00502e+08	-2.66919e+08	-2.90217e+08	-1.53672e+08	-2.37551e+08	-1.64282e+08	-1.33496e+08	-164575869	-2.21077e+08	-8.11612e+07	-6.81042e+07	-9.74794e+07	-1.88931e+08	2.44017e+08	2.15954e+08	2.27969e+08	2.14099e+08	1.28656e+08	1.44374e+08	8.56088e+07	6.41995e+07
36	-3.67985e+08	-354032570	-3.72054e+08	-3.7166e+08	-380236711	-3.7387e+08	-3.48537e+08	-3.72908e+08	-3.64858e+08	-3.90791e+08	-3.68733e+08	-3.61176e+08	-387782266	-3.88931e+08	-3.54625e+08	-358634652	-3.3743e+08	-3.49835e+08	-2.65228e+08	-3.22676e+08	-2.77911e+08	-2.52487e+08	-2.66285e+08	-2.98504e+08	-2.15165e+08	-1.96998e+08	-2.09398e+08	-2.74001e+08	2.54106e+08	2.17995e+08	2.46583e+08	2.26778e+08	1.41088e+08	1.49752e+08	9.11929e+07	6.6372e+07
40	-3.82274e+08	-3.70459e+08	-3.93847e+08	-3.90543e+08	-3.9554e+08	-3.83472e+08	-3.84023e+08	-3.98717e+08	-3.81476e+08	-400803377	-3.78872e+08	-3.723e+08	-3.98419e+08	-3.96193e+08	-3.83951e+08	-3.88914e+08	-3.7413e+08	-3.83427e+08	-3.42739e+08	-3.75202e+08	-3.5008e+08	-3.3464e+08	-3.31378e+08	-3.43106e+08	-3.13454e+08	-3.06259e+08	-2.72899e+08	-327911710	2.53881e+08	2.16445e+08	263844093	241027398	1.46792e+08	1.53043e+08	9.77276e+07	7.35704e+07
44	-3.92132e+08	-3.79068e+08	-4.04484e+08	-4.01123e+08	-4.00878e+08	-3.91776e+08	-3.96336e+08	-4.08585e+08	-3.89131e+08	-4.0208e+08	-3.88822e+08	-3.81149e+08	-4.0419e+08	-4.03273e+08	-3.98395e+08	-4.0455e+08	-3.91953e+08	-3.9893e+08	-3.80586e+08	-3.95702e+08	-3.82361e+08	-3.7699e+08	-3.67772e+08	-3.76036e+08	-3.70612e+08	-3.62321e+08	-3.18802e+08	-3.59136e+08	2.67574e+08	2.09215e+08	274927188	2.51436e+08	1.5578e+08	1.5393e+08	9.83609e+07	7.21432e+07
48	-399115823	-3.87584e+08	-4.09157e+08	-4.05907e+08	-4.01e+08	-3.97894e+08	-4.06704e+08	-412733013	-3.95765e+08	-4.06683e+08	-3.99775e+08	-3.92929e+08	-4.07119e+08	-4.08009e+08	-405317289	-4.06456e+08	-4.04043e+08	-3.90078e+08	-3.92211e+08	-4.05681e+08	-3.96578e+08	-396797081	-3.82301e+08	-3.85512e+08	-3.92709e+08	-3.91217e+08	-3.44411e+08	-3.75178e+08	2.62479e+08	1.97433e+08	2.84175e+08	2.66433e+08	1.51747e+08	1.51232e+08	9.97067e+07	7.24182e+07
52	-4.00824e+08	-3.94855e+08	-410956044	-4.0854e+08	-4.04494e+08	-4.00864e+08	-4.10189e+08	-4.12524e+08	-398135267	-4.08666e+08	-3.95332e+08	-3.97415e+08	-4.08523e+08	-4.09481e+08	-4.0773e+08	-4.09516e+08	-4.08245e+08	-3.90378e+08	-4.03632e+08	-4.08707e+08	-4.04146e+08	-4.07781e+08	-3.90958e+08	-3.93225e+08	-4.05174e+08	-4.01331e+08	-3.67226e+08	-3.80198e+08	2.50994e+08	1.86987e+08	2.91798e+08	2.76549e+08	1.48066e+08	140745617	1.07272e+08	7.6618e+07
56	-4.04797e+08	-3.96116e+08	-4.11595e+08	-4.09385e+08	-4.0868e+08	-4.00855e+08	-412596673	-4.13301e+08	-4.00316e+08	-4.08033e+08	-4.01835e+08	-3.99142e+08	-4.10459e+08	-4.10976e+08	-4.07686e+08	-4.12751e+08	-4.11207e+08	-3.92708e+08	-4.06749e+08	-4.12668e+08	-4.08348e+08	-4.0876e+08	-3.95461e+08	-3.99406e+08	-4.09654e+08	-4.06655e+08	-3.76186e+08	-3.93498e+08	2.47904e+08	1.82854e+08	3.00754e+08	277561073	1.51085e+08	1.33235e+08	1.09595e+08	8.19105e+07
60	-4.05757e+08	-3.99348e+08	-4.11773e+08	-411020636	-4.1126e+08	-4.04902e+08	-4.12566e+08	-4.13975e+08	-401061308	-4.09491e+08	-4.01923e+08	-4.04387e+08	-4.11973e+08	-4.11903e+08	-4.09651e+08	-4.14445e+08	-4.12701e+08	-3.92728e+08	-4.11036e+08	-4.13077e+08	-410938164	-4.11258e+08	-3.99682e+08	-4.01875e+08	-4.11133e+08	-408357781	-382375294	-3.94626e+08	2.40839e+08	1.7757e+08	3.05559e+08	2.78029e+08	1.32262e+08	1.31122e+08	106792700	7.93222e+07
64	-4.06264e+08	-3.99742e+08	-4.12846e+08	-4.11838e+08	-4.10195e+08	-4.063e+08	-4.1328e+08	-4.14651e+08	-4.02796e+08	-410927635	-406295877	-4.04166e+08	-4.11501e+08	-4.12216e+08	-4.12747e+08	-4.14569e+08	-4.12559e+08	-3.93569e+08	-4.11188e+08	-414375427	-4.11985e+08	-4.12062e+08	-4.01886e+08	-4.05114e+08	-4.12752e+08	-4.09055e+08	-3.83728e+08	-3.96778e+08	2.34201e+08	173553754	3.00575e+08	2.75846e+08	1.17117e+08	1.20998e+08	1.0594e+08	7.49714e+07
68	-4.06913e+08	-402472607	-4.11595e+08	-4.11296e+08	-4.10804e+08	-4.08395e+08	-413048481	-4.14422e+08	-4.03696e+08	-4.11737e+08	-407736189	-4.05062e+08	-4.11702e+08	-4.11489e+08	-4.1224e+08	-414569382	-4.12199e+08	-3.93549e+08	-4.12112e+08	-4.13868e+08	-412800371	-4.12655e+08	-4.02934e+08	-4.0649e+08	-413107049	-4.08715e+08	-3.86927e+08	-3.91648e+08	2.22028e+08	1.69245e+08	312460405	2.69919e+08	9.46847e+07	1.12821e+08	1.06826e+08	7.26164e+07
72	-4.09111e+08	-4.0399e+08	-4.11641e+08	-4.10922e+08	-4.0807e+08	-4.0748e+08	-4.12481e+08	-4.14079e+08	-4.04855e+08	-4.11684e+08	-4.08843e+08	-4.06021e+08	-4.11574e+08	-4.10552e+08	-4.12964e+08	-4.15057e+08	-4.12206e+08	-3.94022e+08	-4.1268e+08	-4.15505e+08	-4.12791e+08	-4.12249e+08	-402902796	-4.05991e+08	-412675892	-410640729	-3.87868e+08	-395327892	1.95185e+08	163238607	3.1564e+08	2.73626e+08	6.5834e+07	1.01793e+08	1.0846e+08	7.16917e+07
4:1
TIME (h)	28z				BBz				A		B		C		D		E		F		G		H		I		J		TCR-				SKBR3-only
0	0	0	0	0	0	0	0	0	0	0	0	0	0	0	0	0	0	0	0	0	0	0	0	0	0	0	0	0	0	0	0	0	0	0	0	0
4	3.90105e+07	4.05828e+07	1.8122e+07	1.39019e+07	6.25071e+07	5.17003e+07	-1.06092e+06	6.98154e+06	3.30465e+07	2.15565e+07	6.0851e+07	6.36384e+07	5.27058e+07	4.96946e+07	2.01833e+07	4.25516e+07	-2.50718e+06	2.43108e+07	1.09215e+07	1.40925e+07	1.99858e+07	1.93407e+07	5.97487e+07	6.99654e+07	1.6661e+07	2.31972e+07	6.13777e+07	7.43468e+07	3.57231e+07	4.88193e+07	1.55487e+07	1.00717e+07	2.15125e+07	1.8169e+07	4.33626e+06	3.89467e+06
8	1.28833e+08	1.18125e+08	9.09192e+07	8.87398e+07	1.60879e+08	1.42732e+08	6.57263e+07	8.21859e+07	9.56057e+07	6.60858e+07	1.45893e+08	1.40176e+08	1.3817e+08	1.199e+08	9.87279e+07	1.2935e+08	6.54764e+07	9.26228e+07	7.67267e+07	7.28916e+07	9.80697e+07	9.35762e+07	1.52825e+08	1.34131e+08	9.28448e+07	1.07225e+08	1.51037e+08	1.52247e+08	7.92213e+07	1.04823e+08	6.01671e+07	5.50438e+07	4.24991e+07	3.90204e+07	1.89175e+07	1.95234e+07
12	1.50679e+08	1.17369e+08	1.37929e+08	1.3301e+08	1.88279e+08	1.52806e+08	1.18022e+08	128942418	6.87446e+07	1.70076e+07	1.38736e+08	1.23198e+08	1.34701e+08	1.04421e+08	153209089	1.74334e+08	1.0084e+08	1.16426e+08	1.1827e+08	1.02545e+08	1.528e+08	1.34811e+08	1.77512e+08	1.52399e+08	1.42602e+08	1.7278e+08	1.84855e+08	1.63777e+08	1.23068e+08	1.41663e+08	1.10651e+08	9.56716e+07	6.25507e+07	5.31016e+07	3.22354e+07	2.94076e+07
16	6.34477e+07	-1.29072e+07	1.06379e+08	8.034e+07	106479010	6.23332e+07	8.63114e+07	9.5954e+07	-3.42259e+07	-9.24455e+07	3.55574e+07	2.04912e+07	3.86115e+07	-1.03215e+07	111603704	1.15981e+08	5.12218e+07	5.22276e+07	1.05865e+08	4.18303e+07	1.61904e+08	1.11496e+08	1.54836e+08	1.19246e+08	1.50353e+08	1.67806e+08	2.01324e+08	1.35648e+08	158658118	1.71004e+08	1.48425e+08	1.32107e+08	8.4971e+07	7.28122e+07	4.38394e+07	4.42368e+07
20	-9.40319e+07	-1.34249e+08	-25521480	-4.16079e+07	-3.62221e+07	-8.67139e+07	-4.49619e+07	-6.75753e+07	-1.73453e+08	-2.06599e+08	-9.59248e+07	-8.9475e+07	-1.23904e+08	-1.64376e+08	-2.68228e+07	-3.58666e+07	-5.89696e+07	-8.13884e+07	5.3129e+07	-6.59226e+07	1.11628e+08	2.76633e+07	8.64896e+07	1.59832e+07	9.66561e+07	1.01736e+08	1.68273e+08	6.94419e+07	1.76695e+08	1.85463e+08	1.75884e+08	154602546	9.86602e+07	8.35267e+07	5.25566e+07	5.98737e+07
24	-237981159	-2.26318e+08	-1.63455e+08	-1.73743e+08	-1.94741e+08	-208501442	-1.9858e+08	-2.21441e+08	-2.76263e+08	-2.8628e+08	-2.23705e+08	-2.18114e+08	-2.65425e+08	-2.94905e+08	-1.54822e+08	-1.86228e+08	-171377811	-1.90498e+08	-5.24999e+07	-1.80457e+08	2.82593e+07	-9.59985e+07	-3.18464e+07	-9.51708e+07	-1.04335e+07	-8.85445e+06	1.06864e+08	-2.11831e+07	2.04686e+08	2.00228e+08	1.99727e+08	1.73598e+08	1.12332e+08	9.63688e+07	6.43588e+07	7.2489e+07
28	-3.11016e+08	-2.89992e+08	-257988703	-2.62025e+08	-3.06465e+08	-3.06505e+08	-302723100	-3.18087e+08	-3.45014e+08	-3.46365e+08	-3.01703e+08	-2.92658e+08	-3.42857e+08	-3.59043e+08	-2.57161e+08	-2.76597e+08	-2.66811e+08	-280667261	-1.69557e+08	-262880145	-8.22893e+07	-207834895	-1.53172e+08	-2.24585e+08	-1.23192e+08	-1.44812e+08	-6.87224e+06	-1.36127e+08	225260803	2.05402e+08	2.16187e+08	1.88683e+08	126926749	1.04649e+08	7.58991e+07	8.57527e+07
32	-3.49007e+08	-3.43371e+08	-3.27601e+08	-3.23817e+08	-3.54275e+08	-3.48751e+08	-3.66417e+08	-3.72469e+08	-372199787	-3.69534e+08	-3.41026e+08	-3.37246e+08	-3.75035e+08	-3.89298e+08	-3.35292e+08	-3.31009e+08	-3.30496e+08	-3.40881e+08	-2.79409e+08	-3.35955e+08	-2.06631e+08	-3.00555e+08	-2.71143e+08	-3.05042e+08	-2.39575e+08	-2.53068e+08	-1.37688e+08	-2.36697e+08	2.36427e+08	2.12143e+08	2.28779e+08	198249680	1.40762e+08	1.16553e+08	8.28096e+07	9.45641e+07
36	-3.75295e+08	-358325173	-3.7047e+08	-3.64647e+08	-3.82913e+08	-3.69954e+08	-3.9665e+08	-4.00971e+08	-3.87123e+08	-3.88379e+08	-3.61814e+08	-353050930	-3.93961e+08	-4.01085e+08	-3.72593e+08	-3.71572e+08	-3.71473e+08	-3.73604e+08	-351748645	-3.73288e+08	-305546914	-3.62124e+08	-3.34713e+08	-3.5827e+08	-3.22751e+08	-3.32703e+08	-2.26746e+08	-2.96058e+08	2.51097e+08	1.89792e+08	2.29917e+08	2.00444e+08	1.50443e+08	1.17357e+08	8.71624e+07	9.46394e+07
40	-3.87511e+08	-3.73655e+08	-3.89361e+08	-3.84563e+08	-3.94559e+08	-3.85859e+08	-4.08136e+08	-4.10074e+08	-3.96239e+08	-4.01026e+08	-3.7843e+08	-3.67332e+08	-3.99614e+08	-4.07543e+08	-3.94303e+08	-3.92196e+08	-3.88815e+08	-3.95792e+08	-3.8312e+08	-3.97241e+08	-3.66375e+08	-3.94047e+08	-3.71774e+08	-3.82373e+08	-3.70975e+08	-3.77424e+08	-2.91145e+08	-3.27605e+08	2.65013e+08	1.5037e+08	2.39996e+08	2.0198e+08	151570483	1.25567e+08	9.38402e+07	1.02604e+08
44	-392864861	-388444971	-3.97666e+08	-4.00021e+08	-407330054	-3.93656e+08	-4.10692e+08	-4.15397e+08	-4.01002e+08	-4.0742e+08	-3.89914e+08	-3.78471e+08	-4.03771e+08	-409096196	-4.02861e+08	-3.98902e+08	-4.04988e+08	-4.0835e+08	-3.992e+08	-4.08461e+08	-3.88662e+08	-4.07695e+08	-3.89662e+08	-3.9244e+08	-3.91863e+08	-398914083	-3.29739e+08	-3.52008e+08	2.61258e+08	1.32527e+08	2.46374e+08	2.02885e+08	1.61687e+08	1.30627e+08	9.5289e+07	1.06197e+08
48	-4.00893e+08	-399913229	-4.04021e+08	-4.1032e+08	-4.07539e+08	-4.00692e+08	-4.15651e+08	-4.1796e+08	-4.06424e+08	-4.05441e+08	-3.95537e+08	-3.89856e+08	-4.07477e+08	-411936910	-4.09421e+08	-4.08191e+08	-407894199	-4.12711e+08	-4.04278e+08	-4.11063e+08	-4.01748e+08	-4.1296e+08	-3.95503e+08	-4.00554e+08	-4.02363e+08	-4.03885e+08	-3.63002e+08	-3.66019e+08	2.62844e+08	116551166	2.4497e+08	1.92037e+08	157511181	1.25495e+08	1.02139e+08	1.11627e+08
52	-403855050	-407571801	-4.08097e+08	-4.06394e+08	-4.07686e+08	-403031243	-4.15457e+08	-4.12459e+08	-4.08998e+08	-3.99456e+08	-3.99209e+08	-3.96518e+08	-4.08435e+08	-4.06877e+08	-4.12206e+08	-4.14452e+08	-4.10941e+08	-4.17281e+08	-4.07795e+08	-4.12404e+08	-4.07975e+08	-4.15585e+08	-4.02891e+08	-4.02357e+08	-4.06643e+08	-4.129e+08	-3.73805e+08	-3.66496e+08	266904175	1.166e+08	2.4764e+08	1.99271e+08	1.65356e+08	1.23243e+08	107625483	1.18672e+08
56	-4.05257e+08	-4.0859e+08	-4.08464e+08	-4.08456e+08	-4.08233e+08	-4.06279e+08	-4.15974e+08	-4.15733e+08	-407319663	-4.01312e+08	-4.01981e+08	-4.01512e+08	-4.08954e+08	-4.13134e+08	-4.11726e+08	-4.1403e+08	-4.14391e+08	-4.10156e+08	-4.11214e+08	-4.13387e+08	-4.11337e+08	-4.15072e+08	-4.05269e+08	-4.05303e+08	-4.0816e+08	-4.10106e+08	-3.93424e+08	-375256402	2.57642e+08	1.08395e+08	2.4258e+08	188205745	162969204	1.17118e+08	1.09356e+08	1.19816e+08
60	-4.08206e+08	-4.08459e+08	-4.08795e+08	-4.13481e+08	-4.08277e+08	-4.05257e+08	-4.15034e+08	-4.14119e+08	-4.09723e+08	-4.06151e+08	-4.06865e+08	-4.06332e+08	-408747548	-4.08762e+08	-4.13188e+08	-4.1196e+08	-4.15109e+08	-410000633	-4.11765e+08	-4.14007e+08	-413387106	-4.15357e+08	-4.04604e+08	-4.0721e+08	-4.104e+08	-4.14226e+08	-3.94338e+08	-3.81246e+08	253142133	1.02208e+08	2.37298e+08	1.81212e+08	1.54979e+08	1.08745e+08	1.09457e+08	1.16345e+08
64	-4.09427e+08	-4.09575e+08	-4.10308e+08	-4.146e+08	-408848821	-4.06347e+08	-4.1398e+08	-4.11061e+08	-4.09939e+08	-4.02947e+08	-4.08656e+08	-4.0643e+08	-4.09962e+08	-4.06363e+08	-4.13841e+08	-4.07736e+08	-4.16973e+08	-4.16246e+08	-4.1323e+08	-4.1349e+08	-4.13712e+08	-4.15921e+08	-4.06391e+08	-4.0761e+08	-4.11752e+08	-4.15593e+08	-3.97396e+08	-3.92833e+08	2.48285e+08	8.28751e+07	2.28036e+08	1.71185e+08	1.47167e+08	9.49067e+07	1.06442e+08	1.12685e+08
68	-4.10102e+08	-408979753	-4.12053e+08	-4.11076e+08	-4.09897e+08	-4.05999e+08	-4.13107e+08	-4.13496e+08	-4.09093e+08	-4.00245e+08	-4.09522e+08	-4.05546e+08	-4.0966e+08	-4.02981e+08	-4.12803e+08	-410694313	-4.17102e+08	-4.16153e+08	-4.11981e+08	-4.14012e+08	-4.13087e+08	-415866982	-4.08026e+08	-4.0359e+08	-4.13143e+08	-4.12363e+08	-4.01557e+08	-3.94636e+08	2.41738e+08	8.02544e+07	2.26107e+08	1.6136e+08	1.33958e+08	7.29365e+07	106431698	1.08111e+08
72	-4.11287e+08	-407027519	-4.12152e+08	-4.08294e+08	-4.09164e+08	-4.07344e+08	-4.12777e+08	-4.10626e+08	-4.11325e+08	-4.00981e+08	-410451157	-4.09823e+08	-4.1047e+08	-4.02881e+08	-4.1121e+08	-4.13584e+08	-4.14088e+08	-4.12877e+08	-4.12073e+08	-4.13186e+08	-4.13126e+08	-4.13822e+08	-4.08651e+08	-4.03657e+08	-4.12785e+08	-4.12207e+08	-4.03537e+08	-4.00372e+08	2.30816e+08	6.984e+07	2.19289e+08	1.54732e+08	1.19435e+08	7.238e+07	1.10286e+08	1.05463e+08

## Sheet: Figure 5f and g
Figure 5f; CAR T cell killing of SKBR3-GFP tumor cells; area under the curve (AUC)
	28z	BBz	A	B	C	D	E	F	G	H	I	J
1:1	27349927900	25673105700	21017016100	22632189600	2.59141e+10	23807874200	3.07884e+10	30212747500	32727558300	35084478200	36331183400	38273252100
3:1	12704835900	12718407900	9052086600	11712294500	12714982500	10668547700	15074615500	14300508900	20426108400	19235040200	22313042200	27217543400
8:1	5993518700	6257459500	5401261200	6460184700	6155384200	5270220700	5676193600	5568744600	8766983600	10090162200	9322226600	1.33027e+10
Figure 5g; CAR T cell killing of MCF7-GFP tumor spheroids; area under the curve (AUC)
	28z	BBz	A	B	C	D	E	F	G	H	I	J
1:1	1.58018e+10	16740204440	1.46728e+10	1.60154e+10	16610560150	17290321950	17781666650	2.00481e+10	21475737800	21192149300	2.30969e+10	23174279150
2:1	1.38403e+10	14075265960	12659868050	13432732150	1.30586e+10	14284455550	1.44845e+10	16362967600	17267125400	17895378950	18760168350	19315800600
4:1	12765295960	1.25133e+10	10383664350	1.28163e+10	11269118650	13207250550	12209243850	13263662800	15045695950	15208076250	1.56196e+10	18303829800

## Sheet: Figure 5h
Figure 5h;	Cytoquine secretion levels (Fold Change from 28z)
Data:
	28z		BBz		A	B	C	D	E	F	G	H	I	J	TCR-		SKBR3-only
IL4	0.974287	0.959689	0.424979	0.250272	0.261479	0.337743	0.208249	0.731845	0.458322	0.391071	0.466799	0.0737743	0.227183	0.0445136	0.0361684	0.0221012	0.0322125	0.0177432
	1.02571	1.04031	0.491099	0.261479	0.28607	0.369183	0.235331	0.759537	0.499011	0.391071	0.449845	0.08	0.237355	0.0479377	0.0322125	0.0221012	0.0401243	0.0133852
IL5	0.95487	0.943574	2.1706	0.468818	0.569705	0.326488	0.303477	1.58377	0.749926	0.58711	1.31175	0.320992	1.12888	0.175534	0.0115713	0.00798093	0.00824914	0.00452615
	1.04513	1.05643	2.49404	0.498179	0.601637	0.361021	0.331977	1.69355	0.775171	0.571374	1.29596	0.368218	1.15611	0.201456	0.014749	0.011195	0.00824914	0.00452615
IL10	0.952507	0.959415	0.552164	0.547992	0.3933	0.596552	1.03259	1.09045	0.533588	0.925413	0.896247	0.0953416	0.808564	0.112115	0.00328558	0.00334838	0.00228901	0.00130127
	1.04749	1.04059	0.631314	0.601852	0.437543	0.670692	1.15892	1.16127	0.57289	0.932031	0.906135	0.112115	0.816132	0.12297	0.00328558	0.00334838	0.00328558	0.00233276
IL12(p70)	1.04665	1.01834	0.811408	0.779189	0.570723	0.722751	0.628219	0.859164	0.859164	0.906036	0.95335	0.414462	0.667256	0.209877	0.095954	0.0275132	0.0344904	0.0765432
	0.95335	0.981658	0.95335	0.760494	0.570723	0.760494	0.722751	0.906036	0.859164	0.859164	0.999779	0.374603	0.667256	0.293474	0.095954	0.0275132	0.0344904	0.0275132
IL13	0.86983	0.904371	0.898628	0.602541	0.391914	0.34853	0.375957	0.964469	0.579632	1.1549	1.9689	0.246507	0.648059	0.135196	0.0118028	0.00356817	4.33163e-05	3.33654e-05
	1.13017	1.09563	1.02582	0.799074	0.497158	0.445888	0.517166	1.38319	0.804235	1.16383	1.70338	0.347164	0.871745	0.210822	0.01272	0.00474302	4.33163e-05	1.53994e-05
GM-CSF	0.940982	0.898152	0.530682	0.346868	0.248288	0.399858	0.308821	0.52674	0.446296	0.434182	0.66638	0.113242	0.321654	0.0421796	0.00099438	0.00046601	0.000514574	0.000378156
	1.05902	1.10185	0.622527	0.383505	0.271625	0.442234	0.343465	0.568104	0.481697	0.431975	0.67138	0.124956	0.326751	0.0465131	0.00099438	0.000546225	0.000514574	0.000282662
IFN-g	0.959085	0.948124	0.544386	0.507477	0.192451	0.558773	0.227414	0.563213	0.391653	0.357098	0.311681	0.0474309	0.17266	0.00925051	0.00064223	0.00050093	0.000309601	0.000297378
	1.04091	1.05188	0.644569	0.558286	0.214144	0.602727	0.251559	0.600119	0.424665	0.355793	0.30289	0.054075	0.172594	0.0105625	0.000805986	0.00050093	0.000478474	0.000192421
TNF-a	0.957929	0.945353	0.411238	0.230218	0.198285	0.506933	0.391124	0.48951	0.360567	0.292822	0.425119	0.042932	0.195004	0.0244101	0.0414386	0.0127654	0.0427113	0.0137015
	1.04207	1.05465	0.448321	0.255467	0.218629	0.593733	0.432279	0.521871	0.368946	0.294595	0.429732	0.0485672	0.199285	0.0264722	0.0414386	0.0148539	0.0414386	0.0118161
Statistical analysis
	GM-CSF
	Number of families	1
	Number of comparisons per family	13
	Alpha	0.05
	Dunnett's multiple comparisons test	Mean Diff.	95.00% CI of diff.	Significant?	Summary	Adjusted P Value
	28z vs. BBz	0.5291	0.3960 to 0.6622	Yes	****	<0.0001	BBz
	28z vs. A	0.7401	0.5770 to 0.9031	Yes	****	<0.0001	A
	28z vs. B	0.579	0.4159 to 0.7420	Yes	****	<0.0001	B
	28z vs. C	0.6739	0.5108 to 0.8369	Yes	****	<0.0001	C
	28z vs. D	0.4526	0.2895 to 0.6157	Yes	****	<0.0001	D
	28z vs. E	0.536	0.3729 to 0.6991	Yes	****	<0.0001	E
	28z vs. F	0.5669	0.4038 to 0.7300	Yes	****	<0.0001	F
	28z vs. G	0.3311	0.1680 to 0.4942	Yes	****	<0.0001	G
	28z vs. H	0.8809	0.7178 to 1.044	Yes	****	<0.0001	H
	28z vs. I	0.6758	0.5127 to 0.8388	Yes	****	<0.0001	I
	28z vs. J	0.9557	0.7926 to 1.119	Yes	****	<0.0001	J
	28z vs. TCR-	0.9993	0.8661 to 1.132	Yes	****	<0.0001	TCR-
	28z vs. SKBR3	0.9996	0.8664 to 1.133	Yes	****	<0.0001	SKBR3
	Test details	Mean 1	Mean 2	Mean Diff.	SE of diff.	n1	n2	q	DF
	28z vs. BBz	1	0.4709	0.5291	0.04281	4	4	12.36	22
	28z vs. A	1	0.26	0.7401	0.05243	4	2	14.12	22
	28z vs. B	1	0.4211	0.579	0.05243	4	2	11.04	22
	28z vs. C	1	0.3262	0.6739	0.05243	4	2	12.85	22
	28z vs. D	1	0.5474	0.4526	0.05243	4	2	8.633	22
	28z vs. E	1	0.464	0.536	0.05243	4	2	10.22	22
	28z vs. F	1	0.4331	0.5669	0.05243	4	2	10.81	22
	28z vs. G	1	0.6689	0.3311	0.05243	4	2	6.316	22
	28z vs. H	1	0.1191	0.8809	0.05243	4	2	16.8	22
	28z vs. I	1	0.3243	0.6758	0.05243	4	2	12.89	22
	28z vs. J	1	0.04435	0.9557	0.05243	4	2	18.23	22
	28z vs. TCR-	1	0.00075	0.9993	0.04281	4	4	23.34	22
	28z vs. SKBR3	1	0.000425	0.9996	0.04281	4	4	23.35	22
	IFN-γ
	Number of families	1
	Number of comparisons per family	13
	Alpha	0.05
	Dunnett's multiple comparisons test	Mean Diff.	95.00% CI of diff.	Significant?	Summary	Adjusted P Value
	28z vs. BBz	0.4363	0.3674 to 0.5052	Yes	****	<0.0001	BBz
	28z vs. A	0.7967	0.7123 to 0.8811	Yes	****	<0.0001	A
	28z vs. B	0.4193	0.3348 to 0.5037	Yes	****	<0.0001	B
	28z vs. C	0.7605	0.6761 to 0.8449	Yes	****	<0.0001	C
	28z vs. D	0.4184	0.3339 to 0.5028	Yes	****	<0.0001	D
	28z vs. E	0.5918	0.5074 to 0.6762	Yes	****	<0.0001	E
	28z vs. F	0.6436	0.5591 to 0.7280	Yes	****	<0.0001	F
	28z vs. G	0.6927	0.6083 to 0.7771	Yes	****	<0.0001	G
	28z vs. H	0.9493	0.8648 to 1.034	Yes	****	<0.0001	H
	28z vs. I	0.8274	0.7429 to 0.9118	Yes	****	<0.0001	I
	28z vs. J	0.9901	0.9056 to 1.074	Yes	****	<0.0001	J
	28z vs. TCR-	0.9994	0.9305 to 1.068	Yes	****	<0.0001	TCR-
	28z vs. SKBR3	0.9997	0.9307 to 1.069	Yes	****	<0.0001	SKBR3
	Test details	Mean 1	Mean 2	Mean Diff.	SE of diff.	n1	n2	q	DF
	28z vs. BBz	1	0.5637	0.4363	0.02216	4	4	19.68	22
	28z vs. A	1	0.2033	0.7967	0.02715	4	2	29.35	22
	28z vs. B	1	0.5808	0.4193	0.02715	4	2	15.44	22
	28z vs. C	1	0.2395	0.7605	0.02715	4	2	28.02	22
	28z vs. D	1	0.5817	0.4184	0.02715	4	2	15.41	22
	28z vs. E	1	0.4082	0.5918	0.02715	4	2	21.8	22
	28z vs. F	1	0.3565	0.6436	0.02715	4	2	23.71	22
	28z vs. G	1	0.3073	0.6927	0.02715	4	2	25.52	22
	28z vs. H	1	0.05075	0.9493	0.02715	4	2	34.97	22
	28z vs. I	1	0.1727	0.8274	0.02715	4	2	30.48	22
	28z vs. J	1	0.00995	0.9901	0.02715	4	2	36.47	22
	28z vs. TCR-	1	0.0006	0.9994	0.02216	4	4	45.09	22
	28z vs. SKBR3	1	0.000325	0.9997	0.02216	4	4	45.1	22
	TNF-α
	Number of families	1
	Number of comparisons per family	13
	Alpha	0.05
	Dunnett's multiple comparisons test	Mean Diff.	95.00% CI of diff.	Significant?	Summary	Adjusted P Value
	28z vs. BBz	0.6637	0.5563 to 0.7711	Yes	****	<0.0001	BBz
	28z vs. A	0.7916	0.6600 to 0.9231	Yes	****	<0.0001	A
	28z vs. B	0.4497	0.3181 to 0.5813	Yes	****	<0.0001	B
	28z vs. C	0.5883	0.4567 to 0.7199	Yes	****	<0.0001	C
	28z vs. D	0.4943	0.3627 to 0.6259	Yes	****	<0.0001	D
	28z vs. E	0.6353	0.5037 to 0.7668	Yes	****	<0.0001	E
	28z vs. F	0.7063	0.5747 to 0.8379	Yes	****	<0.0001	F
	28z vs. G	0.5726	0.4410 to 0.7042	Yes	****	<0.0001	G
	28z vs. H	0.9543	0.8227 to 1.086	Yes	****	<0.0001	H
	28z vs. I	0.8029	0.6713 to 0.9344	Yes	****	<0.0001	I
	28z vs. J	0.9746	0.8430 to 1.106	Yes	****	<0.0001	J
	28z vs. TCR-	0.9724	0.8649 to 1.080	Yes	****	<0.0001	TCR-
	28z vs. SKBR3	0.9726	0.8652 to 1.080	Yes	****	<0.0001	SKBR3
	Test details	Mean 1	Mean 2	Mean Diff.	SE of diff.	n1	n2	q	DF
	28z vs. BBz	1	0.3363	0.6637	0.03454	4	4	19.22	22
	28z vs. A	1	0.2085	0.7916	0.0423	4	2	18.71	22
	28z vs. B	1	0.5503	0.4497	0.0423	4	2	10.63	22
	28z vs. C	1	0.4117	0.5883	0.0423	4	2	13.91	22
	28z vs. D	1	0.5057	0.4943	0.0423	4	2	11.69	22
	28z vs. E	1	0.3648	0.6353	0.0423	4	2	15.02	22
	28z vs. F	1	0.2937	0.7063	0.0423	4	2	16.7	22
	28z vs. G	1	0.4274	0.5726	0.0423	4	2	13.54	22
	28z vs. H	1	0.04575	0.9543	0.0423	4	2	22.56	22
	28z vs. I	1	0.1972	0.8029	0.0423	4	2	18.98	22
	28z vs. J	1	0.02545	0.9746	0.0423	4	2	23.04	22
	28z vs. TCR-	1	0.02763	0.9724	0.03454	4	4	28.15	22
	28z vs. SKBR3	1	0.0274	0.9726	0.03454	4	4	28.16	22
	IL-4
	Number of families	1
	Number of comparisons per family	13
	Alpha	0.05
	Dunnett's multiple comparisons test	Mean Diff.	95.00% CI of diff.	Significant?	Summary	Adjusted P Value
	28z vs. BBz	0.643	0.5372 to 0.7488	Yes	****	<0.0001	BBz
	28z vs. A	0.7262	0.5966 to 0.8558	Yes	****	<0.0001	A
	28z vs. B	0.6466	0.5170 to 0.7761	Yes	****	<0.0001	B
	28z vs. C	0.7783	0.6487 to 0.9078	Yes	****	<0.0001	C
	28z vs. D	0.2544	0.1248 to 0.3839	Yes	****	<0.0001	D
	28z vs. E	0.5214	0.3918 to 0.6509	Yes	****	<0.0001	E
	28z vs. F	0.6089	0.4793 to 0.7385	Yes	****	<0.0001	F
	28z vs. G	0.5417	0.4121 to 0.6713	Yes	****	<0.0001	G
	28z vs. H	0.9231	0.7935 to 1.053	Yes	****	<0.0001	H
	28z vs. I	0.7677	0.6381 to 0.8973	Yes	****	<0.0001	I
	28z vs. J	0.9538	0.8242 to 1.083	Yes	****	<0.0001	J
	28z vs. TCR-	0.9719	0.8661 to 1.078	Yes	****	<0.0001	TCR-
	28z vs. SKBR3	0.9742	0.8684 to 1.080	Yes	****	<0.0001	SKBR3
	Test details	Mean 1	Mean 2	Mean Diff.	SE of diff.	n1	n2	q	DF
	28z vs. BBz	1	0.357	0.643	0.03401	4	4	18.91	22
	28z vs. A	1	0.2738	0.7262	0.04166	4	2	17.43	22
	28z vs. B	1	0.3535	0.6466	0.04166	4	2	15.52	22
	28z vs. C	1	0.2218	0.7783	0.04166	4	2	18.68	22
	28z vs. D	1	0.7457	0.2544	0.04166	4	2	6.106	22
	28z vs. E	1	0.4787	0.5214	0.04166	4	2	12.52	22
	28z vs. F	1	0.3911	0.6089	0.04166	4	2	14.62	22
	28z vs. G	1	0.4583	0.5417	0.04166	4	2	13	22
	28z vs. H	1	0.0769	0.9231	0.04166	4	2	22.16	22
	28z vs. I	1	0.2323	0.7677	0.04166	4	2	18.43	22
	28z vs. J	1	0.0462	0.9538	0.04166	4	2	22.9	22
	28z vs. TCR-	1	0.02815	0.9719	0.03401	4	4	28.57	22
	28z vs. SKBR3	1	0.02585	0.9742	0.03401	4	4	28.64	22
	IL-5
	Number of families	1
	Number of comparisons per family	13
	Alpha	0.05
	Dunnett's multiple comparisons test	Mean Diff.	95.00% CI of diff.	Significant?	Summary	Adjusted P Value
	28z vs. BBz	-0.4079	-1.284 to 0.4682	No	ns	0.7742	BBz
	28z vs. A	0.4144	-0.6587 to 1.487	No	ns	0.9078	A
	28z vs. B	0.6563	-0.4168 to 1.729	No	ns	0.4644	B
	28z vs. C	0.6823	-0.3908 to 1.755	No	ns	0.4168	C
	28z vs. D	-0.6387	-1.712 to 0.4343	No	ns	0.4976	D
	28z vs. E	0.2375	-0.8356 to 1.310	No	ns	0.999	E
	28z vs. F	0.4208	-0.6523 to 1.494	No	ns	0.8997	F
	28z vs. G	-0.3039	-1.377 to 0.7691	No	ns	0.9885	G
	28z vs. H	0.6554	-0.4176 to 1.728	No	ns	0.4658	H
	28z vs. I	-0.1425	-1.216 to 0.9305	No	ns	0.9995	I
	28z vs. J	0.8115	-0.2615 to 1.885	No	ns	0.2261	J
	28z vs. TCR-	0.9886	0.1125 to 1.865	Yes	*	0.0206	TCR-
	28z vs. SKBR3	0.9937	0.1175 to 1.870	Yes	*	0.0198	SKBR3
	Test details	Mean 1	Mean 2	Mean Diff.	SE of diff.	n1	n2	q	DF
	28z vs. BBz	1	1.408	-0.4079	0.2817	4	4	1.448	22
	28z vs. A	1	0.5857	0.4144	0.345	4	2	1.201	22
	28z vs. B	1	0.3438	0.6563	0.345	4	2	1.902	22
	28z vs. C	1	0.3178	0.6823	0.345	4	2	1.978	22
	28z vs. D	1	1.639	-0.6387	0.345	4	2	1.851	22
	28z vs. E	1	0.7626	0.2375	0.345	4	2	0.6883	22
	28z vs. F	1	0.5793	0.4208	0.345	4	2	1.22	22
	28z vs. G	1	1.304	-0.3039	0.345	4	2	0.8809	22
	28z vs. H	1	0.3446	0.6554	0.345	4	2	1.9	22
	28z vs. I	1	1.143	-0.1425	0.345	4	2	0.4131	22
	28z vs. J	1	0.1885	0.8115	0.345	4	2	2.352	22
	28z vs. TCR-	1	0.01138	0.9886	0.2817	4	4	3.51	22
	28z vs. SKBR3	1	0.00635	0.9937	0.2817	4	4	3.528	22
	IL-10
	Number of families	1
	Number of comparisons per family	13
	Alpha	0.05
	Dunnett's multiple comparisons test	Mean Diff.	95.00% CI of diff.	Significant?	Summary	Adjusted P Value
	28z vs. BBz	0.4167	0.3383 to 0.4950	Yes	****	<0.0001	BBz
	28z vs. A	0.5846	0.4886 to 0.6806	Yes	****	<0.0001	A
	28z vs. B	0.3664	0.2703 to 0.4624	Yes	****	<0.0001	B
	28z vs. C	-0.09575	-0.1918 to 0.0002627	No	ns	0.0509	C
	28z vs. D	-0.1259	-0.2219 to -0.02989	Yes	**	0.0055	D
	28z vs. E	0.4468	0.3507 to 0.5428	Yes	****	<0.0001	E
	28z vs. F	0.0713	-0.02471 to 0.1673	No	ns	0.2437	F
	28z vs. G	0.09885	0.002837 to 0.1949	Yes	*	0.0409	G
	28z vs. H	0.8963	0.8003 to 0.9923	Yes	****	<0.0001	H
	28z vs. I	0.1877	0.09164 to 0.2837	Yes	****	<0.0001	I
	28z vs. J	0.8825	0.7864 to 0.9785	Yes	****	<0.0001	J
	28z vs. TCR-	0.9967	0.9183 to 1.075	Yes	****	<0.0001	TCR-
	28z vs. SKBR3	0.9977	0.9193 to 1.076	Yes	****	<0.0001	SKBR3
	Test details	Mean 1	Mean 2	Mean Diff.	SE of diff.	n1	n2	q	DF
	28z vs. BBz	1	0.5834	0.4167	0.0252	4	4	16.53	22
	28z vs. A	1	0.4154	0.5846	0.03087	4	2	18.94	22
	28z vs. B	1	0.6337	0.3664	0.03087	4	2	11.87	22
	28z vs. C	1	1.096	-0.09575	0.03087	4	2	3.102	22
	28z vs. D	1	1.126	-0.1259	0.03087	4	2	4.079	22
	28z vs. E	1	0.5533	0.4468	0.03087	4	2	14.47	22
	28z vs. F	1	0.9287	0.0713	0.03087	4	2	2.31	22
	28z vs. G	1	0.9012	0.09885	0.03087	4	2	3.202	22
	28z vs. H	1	0.1037	0.8963	0.03087	4	2	29.04	22
	28z vs. I	1	0.8124	0.1877	0.03087	4	2	6.079	22
	28z vs. J	1	0.1176	0.8825	0.03087	4	2	28.59	22
	28z vs. TCR-	1	0.0033	0.9967	0.0252	4	4	39.55	22
	28z vs. SKBR3	1	0.0023	0.9977	0.0252	4	4	39.59	22
	IL-12 p70
	Number of families	1
	Number of comparisons per family	13
	Alpha	0.05
	Dunnett's multiple comparisons test	Mean Diff.	95.00% CI of diff.	Significant?	Summary	Adjusted P Value
	28z vs. BBz	0.1739	0.07238 to 0.2754	Yes	***	0.0003	BBz
	28z vs. A	0.4293	0.3050 to 0.5536	Yes	****	<0.0001	A
	28z vs. B	0.2584	0.1340 to 0.3827	Yes	****	<0.0001	B
	28z vs. C	0.3245	0.2002 to 0.4488	Yes	****	<0.0001	C
	28z vs. D	0.1174	-0.006940 to 0.2417	No	ns	0.0724	D
	28z vs. E	0.1408	0.01646 to 0.2651	Yes	*	0.0201	E
	28z vs. F	0.1174	-0.006940 to 0.2417	No	ns	0.0724	F
	28z vs. G	0.02345	-0.1009 to 0.1478	No	ns	0.9992	G
	28z vs. H	0.6055	0.4811 to 0.7298	Yes	****	<0.0001	H
	28z vs. I	0.3327	0.2084 to 0.4570	Yes	****	<0.0001	I
	28z vs. J	0.7483	0.6240 to 0.8726	Yes	****	<0.0001	J
	28z vs. TCR-	0.9383	0.8367 to 1.040	Yes	****	<0.0001	TCR-
	28z vs. SKBR3	0.9568	0.8552 to 1.058	Yes	****	<0.0001	SKBR3
	Test details	Mean 1	Mean 2	Mean Diff.	SE of diff.	n1	n2	q	DF
	28z vs. BBz	1	0.8261	0.1739	0.03264	4	4	5.328	22
	28z vs. A	1	0.5707	0.4293	0.03998	4	2	10.74	22
	28z vs. B	1	0.7417	0.2584	0.03998	4	2	6.463	22
	28z vs. C	1	0.6755	0.3245	0.03998	4	2	8.117	22
	28z vs. D	1	0.8826	0.1174	0.03998	4	2	2.937	22
	28z vs. E	1	0.8592	0.1408	0.03998	4	2	3.522	22
	28z vs. F	1	0.8826	0.1174	0.03998	4	2	2.937	22
	28z vs. G	1	0.9766	0.02345	0.03998	4	2	0.5866	22
	28z vs. H	1	0.3946	0.6055	0.03998	4	2	15.15	22
	28z vs. I	1	0.6673	0.3327	0.03998	4	2	8.323	22
	28z vs. J	1	0.2517	0.7483	0.03998	4	2	18.72	22
	28z vs. TCR-	1	0.06175	0.9383	0.03264	4	4	28.75	22
	28z vs. SKBR3	1	0.04325	0.9568	0.03264	4	4	29.31	22
	IL-13
	Number of families	1
	Number of comparisons per family	13
	Alpha	0.05
	Dunnett's multiple comparisons test	Mean Diff.	95.00% CI of diff.	Significant?	Summary	Adjusted P Value
	28z vs. BBz	0.1685	-0.1086 to 0.4456	No	ns	0.4714	BBz
	28z vs. A	0.5555	0.2160 to 0.8949	Yes	***	0.0005	A
	28z vs. B	0.6028	0.2634 to 0.9422	Yes	***	0.0002	B
	28z vs. C	0.5534	0.2140 to 0.8928	Yes	***	0.0005	C
	28z vs. D	-0.1739	-0.5133 to 0.1656	No	ns	0.6767	D
	28z vs. E	0.3081	-0.03134 to 0.6475	No	ns	0.0915	E
	28z vs. F	-0.1594	-0.4988 to 0.1801	No	ns	0.7664	F
	28z vs. G	-0.8362	-1.176 to -0.4967	Yes	****	<0.0001	G
	28z vs. H	0.7032	0.3637 to 1.043	Yes	****	<0.0001	H
	28z vs. I	0.2401	-0.09934 to 0.5795	No	ns	0.294	I
	28z vs. J	0.827	0.4876 to 1.166	Yes	****	<0.0001	J
	28z vs. TCR-	0.9918	0.7147 to 1.269	Yes	****	<0.0001	TCR-
	28z vs. SKBR3	1	0.7229 to 1.277	Yes	****	<0.0001	SKBR3
	Test details	Mean 1	Mean 2	Mean Diff.	SE of diff.	n1	n2	q	DF
	28z vs. BBz	1	0.8315	0.1685	0.0891	4	4	1.891	22
	28z vs. A	1	0.4446	0.5555	0.1091	4	2	5.09	22
	28z vs. B	1	0.3972	0.6028	0.1091	4	2	5.524	22
	28z vs. C	1	0.4466	0.5534	0.1091	4	2	5.071	22
	28z vs. D	1	1.174	-0.1739	0.1091	4	2	1.593	22
	28z vs. E	1	0.6919	0.3081	0.1091	4	2	2.823	22
	28z vs. F	1	1.159	-0.1594	0.1091	4	2	1.46	22
	28z vs. G	1	1.836	-0.8362	0.1091	4	2	7.662	22
	28z vs. H	1	0.2969	0.7032	0.1091	4	2	6.443	22
	28z vs. I	1	0.7599	0.2401	0.1091	4	2	2.2	22
	28z vs. J	1	0.173	0.827	0.1091	4	2	7.578	22
	28z vs. TCR-	1	0.0082	0.9918	0.0891	4	4	11.13	22
	28z vs. SKBR3	1	0	1	0.0891	4	4	11.22	22

[truncated: 4 more sheets: Supp. Figure 7, Supp. Figure 11, Sup Figure 13, Sup Figure 14G]
